# Supplementary material for: Therapeutic Mechanisms of Medicine Food Homology Plants in Alzheimer’s Disease: Insights from Network Pharmacology, Machine Learning, and Molecular Docking
Source: Int J Mol Sci. 2025 Feb 27;26(5):2121. doi: 10.3390/ijms26052121 (PMC11899993; doi:10.3390/ijms26052121)
Supplement: Supplementary file 1 [file ijms-26-02121-s001.zip]

Archive with 5 entries (5 files):
- Supplementary Figures.pdf
- Table S1. Potential therapeutic targets for medicine food homology plants in AD treatment.csv
- Table S2. SMILES of 1142 small molecules and their classification information and predicted scores.xlsx
- Table S3. Small molecules (46) common to the three targets.csv
- Table S4. Results of ADMET evaluation of the three small molecules .csv
