# Supplementary material for: Therapeutic Mechanisms of Medicine Food Homology Plants in Alzheimer’s Disease: Insights from Network Pharmacology, Machine Learning, and Molecular Docking
Source: Int J Mol Sci. 2025 Feb 27;26(5):2121. doi: 10.3390/ijms26052121 (PMC11899993; doi:10.3390/ijms26052121)
Supplement: Supplementary file 1 [file ijms-26-02121-s001.zip › Table S1. Potential therapeutic targets for medicine food homology plants in AD treatment.csv]

Medicine Food Homology Plants	Alzheimer's Disease	Medicine Food Homology Plants|Alzheimer's Disease
TOP2A	ADAM10	PLA2G1B
SHMT1	HFE	SLC8A1
SHMT2	TREM2	INS
CROT	PSEN1	ARG1
LSS	LEP	MTHFR
C8G	IGF2	SHBG
TK	ATP5F1A	GRIN3A
EIF3F	ABCA7	GRIN3B
CPT2	TOMM40	IL1B
SCN2A	CLU	RORA
SCN2B	CR1	VDR
RCVRN	A2M	PVR
TM0306	EPHA1	PNP
ATOX1	CD2AP	SOAT1
SOAT2	BIN1	HSD11B1
AMY1A	APOC1	HNF4A
GCK	PSEN2	CHRM3
HAO1	SORL1	HSP90AA1
ACTA1	PICALM	PPT1
AMT	VSNL1	AKT1
LIP3	INPP5D	HSPA2
CYP2C8	NECTIN2	NFKB1
SFTPD	MS4A4A	NFKB2
ADH5	PCDH11X	PLA2G2A
SCN10A	CASS4	LTF
HSD11B2	CYP46A1	GABRA2
JAK1	CST3	LPL
HNF4G	DHCR24	OAT
CLEC4E	NCSTN	PRKACA
SULT2B1	IGF1	AR
FURIN	MIR146A	NOS1
TM1468	PRNP	NOS2
SLCO1B3	RELN	RXRA
HBA1	TFAM	NOS3
PYGL	CD33	PGR
PYGM	PLCG2	SLC25A20
TAS1R2	UNC5C	MTHFD1
PHOSPHO1	ABI3	ESR1
YWHAE	WWOX	ESR2
RTCB	SLC30A6	ABO
XDH	ARC	TLR4
NCOA1	HLA-DRB5	AKR1C2
FTCD	IGF2R	SLC22A5
NCOA2	SNAR-I	CNR1
PLA2G2D	IQCK	CNR2
GABRA1	AMFR	TNF
PLA2G2E	MIR100	CES1
GABRA3	MIR296	FFAR1
ABAT	MIR375	GPER1
GABRA4	SLC30A4	CPT1A
GABRA5	MIR708	BCL2
GABRA6	MIR3622B	NQO2
MB	MIR4467	IL6
ACSL3	PPARGC1A	PIK3CG
ACSL4	CHAT	BCHE
PPA_RS05235	TPP1	PTGS1
CYP1B1	AGER	PTGS2
GNPDA1	IRS1	LYZ
ATP5C1	LRP1	ANXA1
RXRB	NGFR	CASP3
RXRG	PYY	FKBP1A
SIGLEC1	MIR505	PCYT1A
SCN7A	NGB	PCYT1B
SCN3A	SYP	ACTB
SCN3B	MIR766	ACHE
UBA1	ADAMTS1	ALDH2
ACADSB	DNM1	PTK2B
AMY2A	APLP2	NR3C1
AMY2B	ADAM17	NR3C2
SLC25A29	MFN2	HSD17B1
MTHFD2	CCR5	CEBPB
PIM1	HSPD1	HK1
SCN11A	CIB1	HCK
AKR1C1	IKBKB	PPP3R1
SLC22A4	SERPINF1	CALM1
AKR1C3	MT2A	ATIC
FADS1	ATP7A	LGALS3
FADS2	BCL2L2	VLDLR
LTB4R	INS-IGF2	PAEP
CBR1	ADAM9	RHO
HBB	CASP12	GABRG3
SF3B3	FERMT2	SIGMAR1
STK17B	PLCB1	COMT
PMP2	GRN	PPARA
HSD3B1	SQSTM1	PPARD
MTTP	GAB2	PPARG
ATP1A1	HLA-DRB1	GRIN2A
ATP1A2	NFIC	GRIN2B
ATP1A3	CSF1R	ESRRA
GABRB1	HSPG2	SCN1A
GABRB2	APOB	GRIN1
GABRB3	MS4A6A	IFNB1
LALBA	CELF1	MPO
CRAT	SYNJ1	MTR
RUVBL2	ZCWPW1	FOLR1
TRAPPC3	F13A1	FOLR2
PKIA	APOC2	AHR
ALDH5A1	MS4A4E	GART
HIBCH	APH1B	PLD1
SCN8A	EXOC3L2	PLD2
SCN4A	AKAP9	CYP2B6
SCN4B	PILRA	SULT2A1
UGT3A1	FRMD4A	HDAC2
MTFMT	DST	HDAC9
IGHG1	MADD	TRPV1
AURKB	PLXNA4	CSNK2A1
BAMF_RS28815	ADAMTS4	SEC14L2
UL30	SPON1	OGDH
GABRD	SLC24A4	PPP3CA
GABRE	IL34	S100B
LCTL	GLIS3	DHFR
GABRP	MTHFD1L	NR1I2
GABRQ	IL6R	ABL1
BHMT	DCHS2	NR1I3
LTB4R2	AICDA	MBL2
LY96	BCL3	ALDH1L1
CSNK2B	SPI1	MIF
GLT6D1	TGFB2	HSD17B6
TYMS	COL18A1	TYR
KRTAP5-2	MEGF10	NQO1
KRTAP5-3	TRIP4	HPGDS
NR1H4	CADPS2	FAAH
LGALS2	TSPOAP1-AS1	ALDH1A1
LGALS7	CDH13	ALDH1A2
NUDT9	CELF2	ALAD
GABRG1	OSBPL6	HCAR2
GABRG2	NDUFAF6	P2RY12
GLTP	AP2A2	LRAT
FTL	DSG2	SUCLA2
FHIT	EPHX2	MTRR
GLRA3	SORCS3	ACO2
ARF1	LAMA1	APOD
ELOVL4	LUZP2	SUCLG2
GUCA1A	RBFOX1	ALB
ARF6	MAPK7	ITGAL
PPP1CC	FMN2	ORM1
THYA	PTPRG	COX5A
ECI2	EXOC4	GPBAR1
GRIN2C	ST6GAL1	CYP17A1
GRIN2D	TCF7L2	ITGB2
ATP5A1	UBE2L3	GSTP1
SREBF1	ZAP70	APRT
ESRRB	TLN2	COX6B1
SCN9A	SPPL2A	SRPK2
SCN5A	SLC16A7	FABP6
SCN1B	OTOF	ALOX5
TM0024	ZGLP1	OPRK1
CDK6	SLC8A1-AS1	COX8A
GM2A	LINC00476	HMGCR
FOLR3	INHCAP	LCT
NCAN	TRIM51CP	LCN2
MPN348	LINC00271	IDH1
DHRS4L1	SDR42E2	MDH2
ATP5B	BACE1-AS	IDH2
ACOX1	PGAM5P1	RNASE1
SMARCA5	LINC01672	ANG
ASPH	ARL17B	CPB1
P4HA1	KRBOX1	HGS
CYTH2	ALOX12-AS1	PDE5A
P4HA2	AZIN1-AS1	CS
MMACHC	APOC4-APOC2	OTC
CTRB1	DNM1L	IGF1R
SUCNR1	GPC6	RBP4
PLOD1	COX10-AS1	RAN
TMLHE	OVCH1-AS1	DHRS11
SLC13A1	G3BP1	PRKAB1
PLOD3	FARP1	LCK
SDHA	STAG3L5P	EPHB2
RDH5	STAG3L5P-PVRIG2P-PILRB	PDE2A
SLC13A2	LINC02653	CREB1
SDHB	LINC01712	ACSS2
SDHC	LINC01725	EEF1A1
SLC13A3	LINC01508	ARG2
SDHD	LINC02268	TF
MMAA	LINC02325	HCRT
RDH8	MEF2C-AS1	ABCB11
AKR1D1	TSHZ1	WARS2
MMAB	DCAF7	DAPK1
ATP2A1	RTN3	MME
SRD5A2	ABCA8	DBH
AOX1	CDR1	GSR
BBOX1	GEMIN7-AS1	MDH1
UL2	UPK3B	SLC25A4
OXCT1	LINC00972	P2RY2
OXCT2	LINC02008	MAOA
UCKL1	AHSA1	MAOB
ACOT13	KHDRBS1	PLAT
PTGIR	MTCO2P12	CTSB
PTGIS	STAG3	RAC1
DHODH	LINC01965	CHRM1
CYP2A6	TPPP	CHRM2
MUT	AKR1C4	ADH1B
HA	CLASRP	GABBR1
QPRT	CHI3L1	GSK3B
ALDH1A3	PSIP1	ABCA1
E	CHN2	CDC42
AMN	CDCA5	SAR1B
HCAR3	ACOT7	TXNRD1
TRPV3	ALPK2	TGM2
DPYD	MED12L	EEF2
P3H1	ARAP2	PRKAR1A
P3H2	C10orf71	RAB5A
P3H3	SERPINA3	LPA
RETSAT	CLPTM1	RHOA
DHRS3	ANO4	PDE7A
DHRS4	AGBL1	PDE7B
NNMT	ACKR2	CFTR
RDH11	CEACAM20	EIF4E
BLLF1	ZNF813	GAPDH
RDH12	COL4A4	BCKDK
RDH13	COL12A1	SLC32A1
CUBN	CR1L	RAB11A
RDH14	CRK	POR
TCN1	CRMP1	GMPR
SUCLG1	LINC00343	DECR1
RBP1	TCAM1P	HS3ST1
RLBP1	IGSF23	CHRNA4
RBP3	CTNNA2	TPI1
TTHA0718	RMDN2	ABCB1
CPA1	CUX1	FTH1
SLC25A10	SLC25A48	PIK3CA
COX6A2	NKAIN2	CCL8
MT-CO1	CYP8B1	CRYZ
NFKBIA	FSIP1	DLG4
MT-CO2	DBN1	PDE4A
MT-CO3	DMXL1	PDE4D
ESRRG	BMPER	NDUFA9
COX7A1	DLX5	GFER
PECR	RCAN1	PLG
COX5B	AGT	ALAS1
ACP1	DYRK1A	DLD
COX7B	PLPP4	EIF2S3
COX7C	AIF1	POLB
EFTUD1	ABCA2	NR0B1
FECH	SPRED2	NME1
NPPB	C3orf67	NME2
CYP27B1	ENO2	B3GAT1
COX4I1	C9orf72	NAE1
MTAP	EPO	ADORA1
HOXA10	EYA4	SGK1
COX6C	FANCD2	CHRNB2
PRLR	CCDC83	ABCG1
ADH1C	CCDC89	TRPM7
ACACB	KDM1B	ABCC1
IGHG2	FCN2	ABCC2
ME2	ATXN7L1	ABCC4
ERG11	ADGRF2	ABCC8
AKR1B1	FGF10	ABCC9
GNMT	SIRT2	DNMT1
PLEKHA1	DKK1	MAPK3
LSM6	MYO16	ADORA2A
RNASE3	ZNF292	INSR
TM0857	HECW1	RAB7A
UCK2	COLGALT2	PRKAA1
CTDSP1	FBXL7	FXN
TM1436	PRRC2C	BST1
ITPA	KAZN	CYP26A1
IL4I1	CLEC16A	MAPK10
TNFSF13B	WWC1	CP
BC1747	ACSL6	GNAI1
HS3ST3A1	SZT2	VCP
SRC	NCS1	SLC6A2
ITEVIR	TARDBP	SLC6A3
RAB8B	SMUG1	SLC6A4
FBP1	DAPK2	ACVRL1
IVD	CBLC	ADA
PRKAB2	NUP62	DAO
P2	PLD3	CSNK1G2
PTR1	SGK3	GLYAT
AIFM1	STH	VEGFA
DTYMK	CALHM1	AKR1A1
HCN2	GABPA	TFRC
OGFOD1	PCSK9	SYN1
ACSS1	ANKRD31	IGFBP3
OGFOD2	STEAP1B	GSTM1
CYP26B1	QPCT	NMNAT1
IRGC	BACE2	SIRT3
GYG1	RNF19A	SIRT5
HSP90B1	CNTNAP2	GAPDHS
PNPO	POLDIP2	TPK1
PB1	TRPC4AP	G6PD
L	GATA1	UBC
TM0920	GCHFR	REN
ME1	TSPAN16	GLUL
R	GFAP	CPQ
WARS	GIP	TH
RPS6KA4	SIGLEC7	CXCL10
ALKBH2	TNRC6A	DPP4
SLC25A15	GOLIM4	GRIK4
ALKBH3	FAM181A-AS1	SLC7A11
GSS	PPP1R37	AZIN2
ADSSL1	NKPD1	CTSD
CDK15	EPHA1-AS1	ITPR1
ENPP1	TRIQK	TAT
SLC15A1	NKAIN3	METAP2
HAO2	PPP1R42	PSAT1
ACVR1B	BZW2	CA2
LCN1	DDX25	DRD1
TTHA1435	GRM5	DRD2
SLC25A2	GTF2H1	DRD3
GLYATL1	PARVB	DRD4
UL54	GULOP	CAD
GLYATL2	IL19	TREM1
CTSF	UBQLN1	ACCS
P4HTM	HSD17B10	GAD1
PAPOLA	HCLS1	GAD2
DR_A0214	CFH	SDS
AASS	APBB1	FOLH1
HPRT1	AGFG2	GPT
CHRM4	HRES1	GLS
CHRM5	HTR6	DCN
DVU2680	IAPP	AMD1
FDXR	TAS2R62P	ENPEP
AGXT2	TAS2R64P	ASRGL1
GABBR2	APOC1P1	NPY
PMS2	RSPO4	SLC19A3
RNASE2	TGM6	HLA-B
RNASE4	MCIDAS	PPIA
EGLN1	ACTBL2	PPIB
EGLN2	APOC4	PPIC
EGLN3	IGFALS	PPIF
TGM3	CASTOR3	PPIG
BLVRB	GPR141	GRM1
PAPSS1	IL2RB	GLS2
AADACL2	IL12A	PTPN1
KIF1A	IL18	CRH
PDXK	INSIG1	F2
AHSP	EIF3E	CBS
RAB9A	IRF2	SYK
FEN1	SIMC1	SOD2
TM0588	PNPLA7	GRIA1
ADCY1	KCNN2	GRIA2
GLRB	KNG1	GRIA3
RFK	SH2D4B	GRIA4
AHCY	SCIMP	ASL
BC1844	CEACAM22P	CAMP
PTGR1	BLOC1S3	PIN1
GLUD1	BHMG1	LCMT1
GCSH	LAMC2	KCNMA1
PPP5C	RPSA	SERPINC1
KDM5D	LINC01567	TGFBR2
ARL1	LINC01185	SQLE
ARL3	LTBP2	PRKCA
ACSL1	BCAM	PRKCB
MGAT1	MIR107	SRR
CYP26C1	MIR132	ASPA
B4GALT1	MIR29A	EPOR
BALF5	MIR34A	HDC
PLOD2	ARVCF	EGF
NRDD	AFF1	SLC1A1
GSPT1	TRPM1	SLC1A2
SPR	MNAT1	SLC1A3
NDST1	MOBP	ODC1
SULT1E1	POTEKP	APP
SULT1A1	PMS2CL	ALOX15
RARRES1	MSH2	PIK3R1
GMDS	PALM2AKAP2	KHSRP
P/V	MT3	ITGB3
GALE	COX2	MTNR1A
DCK	RNR2	MTNR1B
GATM	NEFL	SLC5A2
TM1009	NPC1	ADCY2
RAD51	NRGN	CYP19A1
ASNS	RNF165	PLK1
SLC7A1	OGG1	SLC2A1
SLC7A2	ITSN2	PGRMC1
ITPKA	APH1A	OPRD1
SLC7A3	RMDN1	CHRNA2
SLC7A4	DCTN4	CHRNA3
PFKFB1	WAC	CHRNA7
RALA	SNX9	PDE10A
PFKFB4	LARS1	NCF1
AMHR2	RAPGEF6	HTR2A
SLC19A2	PIK3CD	ADRA2A
APAF1	PMS2P1	HTR2C
PPCDC	IL6-AS1	ADRA2B
HSD3B2	POLD1	CYBB
PRKAR2B	TMED9	RAC2
KIF2C	EPDR1	HTR1A
TM0820	BCAS3	HTR1B
IGLV2-8	CDKAL1	OPRM1
EXTL2	RMDN3	CYCS
UAP1	PTPA	GPHN
CCT3	WDR41	CAST
PAPS	STK32B	LDHA
GCH1	SYBU	HSPA8
GABRR1	EDEM2	CFL1
UMPS	NDUFA12	VIM
HRSP12	NIT2	FLNA
PDE4B	CEACAM19	PKM
TM1596	CDC42SE2	PVALB
PDE4C	TULP4	HMOX1
GCDH	DSCAML1	GPI
ACVR1	ARHGAP20	MYH9
HRAS	SH3RF1	SFPQ
NEIL1	VAT1L	NPM1
A103R	PTPRA	GGACT
NEIL2	MOK	FGF1
ARAF	RELB	TPM1
DCXR	REST	HSPB1
RRM1	SORT1	NPEPPS
DCPS	CX3CL1	ACTG1
GSG2	ANO3	HP1BP3
ARL5A	POTEM	TRPA1
ARL5B	ZNF862	ENO1
CYB5R1	CSMD1	HNRNPK
CYB5R3	LINC01184	CTBP1
GNAT1	PINK1	ALDH7A1
AFG3L2	SNAP25	FTO
MOD	SNCB	DPYSL2
AK1	SNCA	RPS6
TM0096	SNCG	P4HB
AK2	BRCA2	DDX39B
ALAS2	SST	PRDX1
AK8	TCF3	HNRNPA2B1
SULT1B1	TFF1	CDK1
BAAT	TSPO	HDAC6
CMAS	THY1	MAPK1
ASS1	TNFRSF1B	IL10
TUFM	C3	PTEN
TK1	ACTG2	TLR2
TK2	TTR	IL1A
POLK	MEIKIN	APOM
RAP2A	TYROBP	YWHAZ
SLC36A1	UBB	IDE
CMPK1	UCHL1	IL2
HSD17B8	UTRN	RELA
B3GAT3	ZNF232	PLA2G7
TM0441	AHNAK	ICAM1
EN2	CALB1	NFATC4
ADORA3	TFEB	JUN
PSG5	AIMP2	FOS
STM4066	PPP1R3B	NPPA
GALK1	SAP30L	POMC
ABCC6	ANKRD55	CCL2
PGK1	GEMIN7	SCD
PIPOX	CLMN	KDR
OBP2A	EHMT1	BMP4
MED1	TMC5	PECAM1
GUK1	THSD4	LBP
ADORA2B	CCDC134	EIF2AK2
ASNA1	SP6	APOA1
NT5C2	PDCD1LG2	CRP
NT5M	SETD7	VWF
GLDC	HYI	CALR
RHEB	CAPN1	CDK5
EPHA2	CASP1	NLRP3
HINT1	CASP6	IRAK1
MAFF_RS13750	KAT8	FN1
GLRA1	AGPS	NGF
GLRA2	DENR	TGFB1
TNK2	RUNX1T1	EGFR
ARF4	BECN1	BAX
GCAT	CRADD	IL4
GPR18	CDK5R1	THBS1
MYH14	CACNA1G	SMAD2
MAPK12	HERC2	CDH1
ERO1B	FAM181A	MAPT
PSPTO_1126	MPZL1	HIF1A
PHYH	CCRL2	AQP4
ACAD8	TENM3-AS1	BDNF
SMU_260	L3MBTL4	TP53
GR2	UBXN11	TXN
HSD17B11	AP4M1	MMP9
ACADM	TMEM132C	VCAM1
PAM	STRADA	CDKN1A
ACADS	MSC	CCND1
SLC6A5	CD14	OLR1
SLC6A9	KL	XIAP
ALK	LIPG	CFLAR
ADK	GRAP2	MCL1
DUT	ITM2B	ALPI
GARS	FHL5	HDAC1
TFF2	SCARB1	CD40LG
POLA1	SLC4A8	RB1
ISG20	RAB3D	CDKN2A
AGXT	CLOCK	IFNG
IMPDH1	CD40	SERPINE1
TPR	MICAL2	PLAU
NMNAT3	FNIP1	ACACA
IMPDH2	PHF14	CD38
RARA	CD68	CDK9
NNT	ST18	HSD17B7
RARB	ELMO1	SLC2A4
RARG	MVP	IL13
HDAC8	ABCB6	CDK4
OAZ1	PRRT2	MMP1
OAZ2	SORCS1	CXCR4
ADRBK1	GSN	APC
OAZ3	ITGAM	CASP9
ADRBK2	P2RX7	GSTO1
IGLC1	ATP7B	MIR15B
PDK4	KLK6	ROS1
PRDX5	S100A9	JAK2
AKR1B10	CCL11	FAS
ADAM28	BLMH	MYC
ABL2	POTEF	MAPK14
SLC23A1	SUMO1	GDF15
SRD5A1	VDAC1	HSPA4
RND3	LRP8	CXCL8
GPRC5A	COL25A1	C5AR1
PYCRL	CASR	CD274
F10	ESCO1	CDC25C
LARS	MRGPRX3	LAMP1
TARS	MRGPRX4	TYRP1
TM0268	GPR151	CAT
ALDH18A1	CSNK1D	MARK4
CYB5A	PLB1	BACE1
CTH	OXER1	MAPK8
YARS	DLST	MTOR
VARS	GPRC6A	SIRT1
GPT2	NLRP1	MAP2
NFS1	LPAR3	PRKAA2
CSAD	MRGPRX1	CASP8
GRIK1	ANK1	EDN1
GRIK2	HTT	MGAM
GRIK3	NRG1	AHCYL1
GRIK5	APLP1	FGF23
SLC25A12	IL1RN	HAMP
SLC25A13	ACAT1	PPID
SLC25A18	LRP2	MMP2
DDX6	MIR155	NFE2L2
SLC6A14	VN1R17P	FASLG
PROSC	GPR166P	PRKCD
BGLAP	NFIA	IL33
MGMT	NFIB	MYD88
DHFRL1	NFIX	SPHK1
NAGA	NTRK1	LRRK2
HAL	GAL	AGTR2
MAN2A1	PLA2G4A	ACE
NAGS	VPS35	STAT3
PHYKPL	PSENEN	DIO1
TARS2	LGR6	SOD1
LARS2	REG1A	CSF2
DARS2	SET	P2RY1
CA1	BLVRA	TLR8
CA3	SOX2	NOTCH1
CA4	TFCP2	GLO1
CA6	FZD4	SEMA3A
CA7	C4B_2	AQP1
CA9	KAT5	GDNF
DRD5	OGA	NR1H3
GLUD2	CNTF	ADRB2
OPLAH	RBM45	CCK
GIG18	SLCO6A1	NTRK2
VC1968	CREBBP	GAP43
GRID1	ECE1	MMP13
GRID2	FGF2	PON1
GMPS	ADNP	GCG
GATB	FPR2	ERBB2
SLC25A22	CHMP2B	CETP
YARS2	SGSM3	UCP2
IARS2	CTNNA3	FABP5
PRODH	KCNIP3	GLP1R
AARS2	APBA1	MSI1
PCCB	HP	AQP9
HI_1317	APCS	MMP3
HNF1A	HSD17B13	CYP3A4
SLC7A8	GSTK1	CHEK2
SERPINB3	KLC1	MAP3K5
PRSS1	MIR206	STAT1
TRDMT1	MFAP1	HSF1
BCAT1	COX1	ABCG2
BCAT2	NTF3	F3
BHMT2	PAWR	TXNIP
PPIH	SERPINA1	SELE
VC0232	GSAP	E2F1
HMGCL	TMEM106B	CXCL2
GOT1	ST3GAL4	SPP1
GRM4	TNFRSF1A	CAV1
GOT2	C4A	PARP1
PPAT	C4B	CYP1A2
GRM7	PLA2G6	ELK1
GRM8	TTBK1	RAF1
GCLC	RIPK1	HSPA5
GCLM	EIF2AK3	GSTM2
PAICS	CD44	KDM1A
FARS2	C1D	FASN
FARSA	TMED10	EGR1
FARSB	KLK8	CRTC1
SGR_RS28980	CPOX	HSP90B2P
PTH	CRHR1	PGP
CCBL1	CSF3	SLPI
CCBL2	PDIK1L	BRCA1
CA12	CX3CR1	NRF1
CA14	MARK2	CLDN5
CA5A	FKBP4	ADIPOQ
CA5B	FKBP5	UQCRC1
CTPS1	FOXO3	MECP2
ASS	FLT1	XBP1
GGCX	FUS	DNAJC5
CANT1	GJA1	HNRNPA1
GAMT	ANPEP	SLC16A1
L3HYPDH	HMGA1	CYP2C19
LCMT2	HSPA1A	IL17A
EPRS	MIR29C	PIK3CB
PFAS	MARK1	CTNNB1
CARS2	MEFV	LYN
PARS2	SLC11A2	ATF4
LGSN	PHF1	EIF2S1
DNPEP	PON2	P2RX4
P5CR2	PREP	PTPN11
IYD	SLC17A7	LDLR
CLPP	S100A1	USP10
SPTLC1	SP1	APOE
SPTLC2	SREBF2	NAMPT
CKM	CALB2	AGTR1
AADAT	SHANK3	CD86
ACY1	CH25H	BIRC3
ACY3	XPR1	MIR21
SLC38A3	NAT2	FOXP3
THNSL1	RANBP9	PLEK
ISYNA1	PGR-AS1	MCU
ATP6V1C1	RIDA	CD36
RABGGTA	TUBA1B	NR1H2
RABGGTB	LINC02210-CRHR1	FYN
MT-ND1	CEBPD	SMAD1
CDO1	NES	PCK1
PAH	CPLX1	CYP2D6
HIF1AN	GSTO2	CYP2C9
SLC6A7	BPIFA2	CTSK
CARS	CRYAB	AATF
NADSYN1	PWAR1	CDKN1B
EARS2	CCN2
HARS	DAB1
DARS	DNAH8
ADSS	ELANE
IARS	ELAVL2
AARS	EPHA4
FPGS	ETS2
SLC1A4	F2R
SLC1A6	SYNM
KYNU	ABCA4
SLC1A7	GDF2
B2M	GH1
PYCR1	TMEM97
PYCR2	HTRA2
S100G	GPR3
SARS	TMED10P1
KARS	GRK5
S100P	GRM2
TOP2B	GSTT1
GNAS	EEF2K
IGKV2-30	HLA-A
CLEC14A	HMGB1
ADCY5	HSPA1B
PI4K2B	PWAR4
KANSL3	IGFBP2
ITGA5	MIR137
NCF2	MIR212
NCF4	MIR29B1
HTR2B	MEF2C
ADRA2C	MMP14
CYBA	MIR342
CHRNB4	MSMB
CALY	MYCL
HTR1D	ATM
HTR3A	NEDD9
PF14_0141	NTSR1
MAL13P1.281	PRKN
CSRP1	NME8
TM1223	IL23A
SRSF4	CALML5
SRP14	PLTP
PF10_0187	POU5F1
PF14_0578	SAMD9
PF14_0579	PSPN
PF13_0132	LGMN
SNRPD2	HTRA1
TAGLN	PSPH
TM1070	PTBP1
GST	NDRG2
DDX5	PTPRC
CASK	BCYRN1
RPL10	MIR455
RPL14	POU5F1P3
RPL18	POU5F1P4
RPL4	RTN4R
PF11_0270	SLC2A3
PF14_0075	SPTBN1
PF14_0076	STXBP3
PF14_0078	SYT1
PF13_0214	PRDX2
TPX1	TIMP1
RPS13	SERPING1
RPS17	TRPM2
RPS18	XRCC1
RPS19	DDR1
PF10_0340	SLC52A2
LDHB	LIN28A
LACZ	TP63
ACS3	APLN
PF10_0110	KALRN
PF10_0155	F2RL3
PF10_0159	NTN1
PF14_0541	ROCK2
ALDOA	ADAMTS2
DSP	CD59
BC2969	C20orf181
PF10_0272	OPTN
MAP4	CEBPZ
PGAM1	CDR2
PF14_0627	PLK2
PF14_0359	HPSE
EXP-1	RAB10
MAL8P1.69	MMP24
PF07_0029	ADCYAP1
PF13_0268	COL11A2
PF08_0032	ADM
RPS28	C1orf52
PF10_0084	GRK2
MESA	CD55
MAL13P1.92	DCX
GNRHR	DDIT3
MAL13P1.227	DIO2
PF13_0346	ELK3
ANXA2	GGA3
VAPA	SRRM2
CLIC1	MS4A6E
PF10_0126	FNDC5
PF14_0590	GBA
PF11_0174	DISC1
PKAR	NEAT1
PF14_0240	REM1
PF14_0286	GZMB
TUBB	UBE2K
RPL35	APBB2
TUBA1A	HSPA9
PF10_0289	HSPB2
PF14_0361	HTR1F
ZYX	HTR4
MAL8P1.31	APOA4
MAL8P1.32	IFNA1
PF14_0017	IFNA13
PF13_0272	APOC3
TM1131	LRRTM3
HNRNPD	KLK3
TRPM8	IL9
LGALS1	IDO1
PF10_0325	ITGAX
PF14_0486	ITPR3
MAL13P1.540	LIPA
PF07_0112	LRP6
PF13_0049	ARNTL
MAL7P1.202	MIR106B
ACYP2	MIR142
RPL23A	MIR222
SF1	MIR29B2
TAGLN2	MFGE8
PF11_0454	MELTF
PF11_0189	MGAT3
PF14_0296	MS
TM0065	ND2
PFN1	NUBP1
TUBB6	NFATC2
RPS5	NOTCH3
RPS8	NPTX2
RPS9	NR4A2
H45	MIR424
PF07_0088	HSPA14
ATP5L	PDE9A
ATP5O	PDGFRB
TTHA1586	PDK1
TUBB4A	TLR9
PF11_0301	PPY
ENPP7	FAM20C
CPT1B	ACKR3
ABHD15	MCOLN1
CRTC2	SEMA6A
GUCA2A	STIM2
FABP1	CIP2A
SFTPB	PTPN4
UCP1	BCL2A1
PSME1	RENBP
ADIPOR2	ATXN1
KCNJ2	CCL5
SLC5A1	CXCL12
GMPPB	LRRC4
CCL22	ABCG4
OR51E1	SELENOP
COL1A1	SH3GL2
CYP1A1	SI
HSD17B2	WNK1
CCNB1	SLC18A2
CCNA2	SLC18A3
CCNE1	SSTR4
CCND2	BSG
BCL2L1	TBP
MDM2	C2
FXYD2	TRPC6
SLC5A5	UGCG
AAGAB	VGF
CDKN2C	XPNPEP1
CDK2	SLC30A3
p27 kip1	MMEL1
FABP4	TREML2
CYP21A2	NANOG
BAD	COASY
IKBKG	CALM3
G6PC1	CAMK2A
TNFRSF10B	MAP1LC3B
SLC25A5	EBPL
PIGK	OGT
CHUK	ATCAY
SNAI1	IRS2
AXL	MBTPS1
MUC5AC	PABPC4
TNFRSF10A	HDAC3
KAT2B	WNT3A
SFN	SLC25A27
PRF1	KLK4
PROCR	HDAC4
ACTA2	KEAP1
MIP	AD11
MGST1	GDF11
CDC25A	STUB1
LPO	LILRB2
DGAT1	OLFM1
CIDEB	SLC9A6
FCER1A	CREB3
PNLIP	PITRM1
PTK2	SCGN
GAA	CXCR6
CD4	CETN1
TAAR1	NCKAP1
TLR7	LOC107987479
BMP2	CPLX2
SLCO2B1	EDAR
AQP5	IMMT
ZEB1	ADAP1
SLCO1A2	ADAM30
PKB_RS07820	CIT
NFATC1	CHGA
MIR126	CKB
SLC2A2	CLK1
PDX1	ATF2
RBP2	CSF1
UCP3	ADRA1A
STAT5B	CTRL
STAT5A	CTSS
AQP3	ADRB1
IRF1	SARDH
gyrB	DMRT1
CLDN4	DNM2
RASSF1	DNMT3B
E2F2	TSC22D3
ERBB3	EDNRA
RUNX2	DCP1B
TOP1	ERBB4
HK2	AKT2
NKX3-1	F2RL1
MLXIPL	F12
KHK	FABP3
VIM2P	FAT1
PTX3	FCGR3A
ERN2	FCGR3B
HSPA1A;HSPA1B	FDPS
GK	FGFR3
TJP1	LMTK2
AXIN1	NLGN1
LEF1	SBNO2
AXIN2	SHANK2
NDUFV2	PAXIP1
UGT1A9	SPEN
FOSL1	NCOA6
GABRR3	DNMBP
HVCN1	NPTXR
CYP2E1	PRND
ATF3	PPP1R15A
MAP2K5	CIZ1
MAP3K11	TPSG1
SH3GL1	GGA1
FGFR2	GAS6
USP5	GC
BIRC2	GLB1
BMPR2	RBMS3
RPS6KA3	ANGPT1
CLDN2	CISD3
NSFL1C	ANGPT2
PTP4A3	GPR42
ZHX2	GPX1
MIR146B	GRB2
SATB1	PYCARD
KLF7	CXCL1
	GSTM3
	SLC40A1
	ANXA5
	HMGCS2
	APBA2
	HPS1
	APEX1
	HTC2
	GOLGA6A
	IGFBP7
	INPPL1
	MALAT1
	L1CAM
	LAMP2
	LHCGR
	LIF
	LMNA
	LMNB1
	CHCHD10
	LOX
	MIR181C
	MIR188
	MIR200A
	MIR200B
	MIR26B
	ARRB2
	STS
	MBP
	MEOX2
	NEFM
	NEUROD1
	ACO1
	NPTX1
	NTS
	PCNA
	CHCHD2
	SDF4
	GOLM1
	PER1
	PLXNA2
	DDIT4
	AVP
	SBNO1
	RCBTB1
	PAG1
	MAP2K1
	MAP2K2
	PRL
	CTNNBL1
	PROS1
	RETN
	PNO1
	PCBP4
	BACH1
	BAG1
	PTGDS
	CFAP97
	ACE2
	NPS
	OPN1LW
	RGS2
	RGS4
	ROCK1
	CTXN3
	RPS6KB1
	RYR2
	RYR3
	SAA1
	ATXN2
	SRL
	CCL3
	SGCA
	GORASP1
	SKIL
	OCM
	HNRNPA1P10
	BRS3
	TAC1
	TAP2
	CNTN2
	TERT
	TIMP2
	TLE1
	TM7SF2
	TP73
	TPH1
	TPT1
	TSC2
	CCR2
	UBE2I
	BEST1
	XK
	YY1
	EFHD2
	CALCA
	ECHDC3
	RIN3
	CALM2
	ANP32A
	TAM
	CAPN2
	CASP2
	CASP4
	PPP1R1B
	SYVN1
	MAK16
	TNFSF10
	LPAR2
	NRXN3
	MED23
	MAPK8IP1
	BAG3
	PTGES
	APBA3
	PRDX6
	CARTPT
	CD69
	CD74
	SNAP91
	SV2A
	ACOT8
	BCL2L11
	TMED7-TICAM2
	TOM1
	ARMCX5-GPRASP2
	LRPPRC
	PDIA6
	SORBS3
	TRIM13
	FLOT1
	KCNMB2
	CBSL
	TPTEP2-CSNK1E
	SIRPB1
	CDR1-AS
	KLF2
	RAPGEF3
	LRP1-AS
	CTCF
	ORI6
	PTGES3
	CFL2
	CGA
	CGB3
	LILRB1
	EHMT2
	STIP1
	ADAMTS13
	CHEK1
	CHIT1
	CHM
	PADI2
	HRH3
	PHB2
	MGLL
	DBA2
	GPRASP2
	H3P17
	H3P40
	APOA5
	ADD3
	TPH2
	CCR3
	HSPB6
	COL3A1
	COL17A1
	AHSA2P
	CD200R1
	COX10
	CPE
	SLC2A14
	CSNK1E
	TTBK2
	APCDD1
	CTF1
	CTNND2
	CTSG
	SGO1
	DPPA2
	CTSZ
	CXADR
	GADD45A
	AEBP1
	DEFA1
	PTCRA
	DLG2
	DLG3
	DMD
	DOCK2
	ATN1
	DUSP1
	DUSP6
	AHSG
	MLKL
	ELN
	EP300
	ERN1
	F11
	BPTF
	FGF14
	MMRN1
	TPX2
	SV2C
	KIF21B
	NMNAT2
	FOXO1
	FLG
	FLT4
	ASTN2
	MCF2L
	SYNE1
	FOSB
	PPIL2
	ALPP
	MSRB3
	TAB3
	GCA
	SH2B1
	PTCD1
	APPL1
	AMD1P2
	HSPB8
	GGT1
	CBLIF
	SIT1
	PDCD4
	AMPH
	PCSK1N
	GLI2
	GMFB
	GPC1
	IFNL3
	CXCR3
	GPR17
	DLL1
	FLVCR1
	SETD2
	TBK1
	NCAPH2
	PADI1
	NRBF2
	HCRTR2
	HGF
	HHEX
	ANXA6
	HLA-C
	HMOX2
	HNMT
	APEH
	APOA2
	HTR7
	RAB7B
	TMEM119
	TREML1
	MOGAT3
	TICAM2
	IL1R1
	IL1RAP
	IL5
	IL6ST
	CXCR2
	IL9R
	IL15
	IL16
	ILK
	IMPA1
	ING1
	ITGB1
	ITIH4
	KCNB1
	AGRN
	KIF5A
	ARMS2
	RTL1
	STMN1
	LIG3
	LIPC
	SMIM10L2A
	LNPEP
	MIRLET7B
	MIR125A
	MIR144
	MIR195
	MIR214
	ARR3
	MIR219A1
	MIR22
	MIR98
	ARSA
	MARK3
	CD46
	MEF2A
	MET
	MICB
	CD200
	MPZ
	EIF2AK4
	CDNF
	MIR326
	MIR339
	MSD
	COX3
	ND4
	ZFHX3
	ATD
	NAP1L1
	NCAM1
	NCAM2
	NCL
	NEFH
	NFATC3
	ATP12A
	NM
	NOTCH4
	NTF4
	CISD2
	MIR384
	ATP4A
	OPRL1
	PEBP1
	PLA2G3
	PAK1
	IL22
	GEMIN4
	MBL3P
	REG3A
	HEBP1
	ASCC1
	TMED7
	FIS1
	PRLH
	CRYL1
	ADIPOR1
	PCSK1
	NRN1
	PDCD1
	UBR5
	ANGPT4
	BIN2
	PRRX2
	TRMO
	SIRT6
	GDE1
	LSR
	PGF
	SERPINB6
	PI4KA
	SERPINF2
	FXYD1
	PRRX1
	PNMT
	PON3
	POU2F1
	AHI1
	SLC25A38
	PPP1CA
	ACP3
	PPP1R1A
	PPP1R10
	PPP2CA
	PPP2R2B
	ADI1
	PLXNA3
	HHAT
	MAPK9
	PRSS3
	MASP1
	AZU1
	PSD
	SPHK2
	PSMB6
	PSMB9
	PNPLA2
	PDSS2
	PTGER3
	MIR451A
	MIR193B
	KIDINS220
	ALS2
	TRIB3
	GRHL3
	NLRC4
	PZP
	RAB3A
	RAB4A
	RAB6A
	RAP1A
	IL21
	RFC1
	RPL29
	RRAS
	S100A6
	S100A12
	CFB
	CCL4
	BCAN
	SDC2
	NEUROD6
	SEL1L
	TNMD
	MOAP1
	SETMAR
	SRSF2
	LOC643387
	AZI2
	SIL1
	HHIP
	SGCG
	SMIM10L2B
	ITSN1
	PDIA2
	BMI1
	ST8SIA1
	SIM2
	CXADRP1
	GGTLC5P
	BMP6
	SLC19A1
	SMPD1
	BNIP3
	SPARC
	SPAST
	SPG7
	ST13
	SYN2
	TGFBR1
	TGM1
	THAS
	TIA1
	TLR5
	C1QA
	TNFAIP1
	C1R
	C3AR1
	TTPA
	GGTLC3
	DEFA1B
	GGT2
	TYK2
	GGTLC4P
	TYRO3
	UMOD
	UNG
	USF1
	USF2
	VAV1
	VIP
	WNT1
	XBP1P1
	YES1
	SLC30A1
	AD10
	CARD14
	CP20
	DHX40
	CALCR
	NAA25
	NR4A3
	TET1
	PPP1R2C
	LPAL2
	BHLHB9
	NPL
	CAMK4
	SNX27
	CDR3
	USP9X
	BRAP
	ARHGAP24
	CRISPLD2
	CASP7
	SPARCL1
	MINDY4
	RHBDD1
	PPP1R9B
	PTPN5
	UBASH3B
	LGR5
	TNK1
	PER3
	PER2
	ARHGEF7
	WASF1
	NAV3
	CHRFAM7A
	HSPB3
	HAP1
	SOCS3
	CCT
	CREB3L1
	LMF2
	SYNGR1
	IL1RL1
	ARHGEF2
	SLC33A1
	NOG
	CD8A
	TSPOAP1
	SOCS6
	KLF4
	CGB5
	FTMT
	CD80
	CGB8
	OPN4
	FOXQ1
	AIM2
	HOMER1
	ATG5
	NAPSA
	ADAMTS3
	VPS26A
	CD47
	CLSTN3
	SNPH
	SCRN1
	NCAPD2
	CDH2
	CDKN2B-AS1
	KCNE3
	TANK
	SRA1
	MIR873
	MIR301B
	MIR937
	ACE3P
	SOD2-OT1
	AD14
	MFT2
	SH2B3
	GNE
	TSPY10
	DEFB4B
	MIR1246
	MIR1229
	MIR1306
	MIR664A
	MIR1908
	FAS-AS1
	PARK16
	MIR320E
	SH2D3C
	MTRNR2L12
	LINC00672
	OCLN
	SNHG19
	MICA
	SOX21-AS1
	TMX2-CTNND1
	FXYD6-FXYD2
	P2RX5-TAX1BP3
	MIR4668
	MIR4487
	IL18BP
	PQBP1
	GDNF-AS1
	CERT1
	LINC-ROR
	ACTR2
	TSPAN3
	NOTCH2NLC
	CTDSP2
	OPN1MW3
	BCAP31
	LINC01080
	WASF2
	MPHOSPH6
	EIF1
	TOPORS
	DDX39A
	OLIG2
	CALCOCO2
	RABEPK
	MIR6840
	MIR6845
	STAM2
	RAMP2
	LOC102723407
	LOC102724334
	APC2
	APBB3
	TCIRG1
	LANCL1
	LAMC3
	CDKN2D
	TLR6
	CCL26
	NPM3
	TUBB4B
	SYCP2
	RACK1
	ADARB1
	PEMT
	SPAG11B
	CDSN
	IFITM3
	YAP1
	PRMT5
	CFDP1
	FAM3C
	GPNMB
	COG5
	ATP5PD
	CEACAM5
	NXF1
	SEMA4D
	HYOU1
	ZNRD2
	THRA1/BTR
	PRDX4
	CECR
	SLC35A1
	CCT2
	NPC2
	TXNRD2
	CAMKK2
	CST12P
	SIRT1-AS
	CD226
	DCTN6
	USP39
	NRG3
	CHL1
	DHS
	ARPP19
	GJB6
	HSPH1
	WASF3
	CCL27
	C1QL1
	PRDX3
	PRSS21
	EBNA1BP2
	COPS5
	ERVK-32
	IL24
	RAB31
	LOC110366354
	ADRM1
	CHD1
	RAPGEF4
	STMN2
	RER1
	MNS16A
	STIN2-VNTR
	FAF1
	SLC7A9
	TBC1D8
	CHGB
	CORO1A
	WDR45
	WDHD1
	WIF1
	IFT43
	STX1B
	TREX1
	KLF8
	NACC1
	PARK7
	ECD
	TMEM54
	SYNPO
	LNCRNA-ATB
	UCN3
	SLC26A7
	OMA1
	CISH
	H3P7
	H3P13
	H3P23
	H3P28
	H3P11
	AGAP2
	CLC
	CLCN3
	EXOSC6
	CLK2
	CLN3
	CLN5
	LRIG3
	H4-16
	TDRD9
	PLD4
	FRMD6
	SOCS4
	PLIN2
	CCR6
	MSI2
	SLC38A10
	SEZ6
	SPNS2
	OSCAR
	CNP
	CNTFR
	CNTN1
	BHLHE23
	ADH6
	ACMSD
	COL11A1
	CPO
	MTERF4
	KCNH8
	LYZL4
	LRRC15
	SLC31A1
	OCIAD2
	GNPDA2
	IL31RA
	PPARGC1B
	COX15
	CPN1
	CPS1
	MAGEC3
	CRHBP
	DEFB104A
	SELENOM
	CBLN4
	CTCFL
	SREK1
	HECTD2
	CACUL1
	CSE1L
	SESN3
	PIWIL4
	CSF2RB
	LAYN
	CSF3R
	OR2AG1
	CSN2
	PRIMA1
	CSNK1G3
	VCAN
	CSPG4
	ZNF569
	PHF13
	CTBS
	PM20D1
	GLIS1
	IL23R
	CTNS
	CTNND1
	PROM2
	CTSL
	GDF7
	CYLD
	SLC2A12
	AMOTL1
	CYP2D7
	CYP2J2
	CYP11A1
	PRUNE2
	CBLL2
	ZDHHC15
	CYP27A1
	DGKQ
	DAXX
	DBI
	RHBDL3
	TMPRSS6
	TLE5
	SGMS2
	DEFB4A
	DES
	CFD
	AAVS1
	DIAPH1
	SEPTIN1
	DLG1
	DNA2
	DNASE1
	DNTT
	DOCK3
	DPYSL3
	JAG1
	DSC1
	DSC3
	DSG1
	DSPP
	DVL1
	EBM
	EFNA5
	EGR2
	UBR1
	EIF4A1
	NSMCE1
	EIF4A2
	EIF4EBP1
	EIF4G2
	EIF5
	SERPINB1
	ELAVL4
	TMEM201
	PIKFYVE
	KLHDC8B
	CENPV
	EMP1
	CTTN
	GAPT
	KHDRBS2
	SLC29A1
	EPHA8
	TRIML2
	NR2F6
	ERCC1
	ERG
	ETFA
	EZH2
	ABCD1
	F2RL2
	F9
	F13B
	FABP7
	FANCG
	OR8J1
	FOLH1B
	STOX1
	HYLS1
	MS4A2
	FCGR1A
	FCGR2A
	KIF6
	SLC29A4
	1-Feb
	FES
	FGF9
	FGF13
	FGFR1
	FGFR4
	FHL2
	FKBP1AP1
	FKBP1AP2
	FKBP1AP3
	AAK1
	FKBP1AP4
	ARHGEF15
	CARD8
	MSRB2
	ATF6
	RAB3GAP1
	SNW1
	P2RX2
	RAB21
	SAMD4A
	PDZD2
	FOXM1
	SETX
	ZNF423
	KIF1B
	NFASC
	GRAMD4
	MAPK8IP3
	STAB1
	FLNB
	SEPTIN8
	RCOR1
	UBXN4
	ATG4B
	PLEKHM2
	NBEAL2
	SCFD1
	CLUH
	NUP160
	FMR1
	WASHC4
	UBR4
	ZNF629
	COTL1
	KCNH4
	GRIP1
	ANGPTL2
	CBX5
	TRAM1
	BRD4
	HEY2
	MACF1
	KCTD2
	CLCF1
	TSPAN15
	PADI4
	DDAH1
	NTSR2
	SNHG1
	PLA2G15
	TMEFF2
	RAB38
	EID1
	MAFF
	MTCH2
	ALOX12
	ALOX5AP
	TFIP11
	PRPF6
	FRK
	FSHR
	NR5A1
	GAST
	ACKR1
	EBF3
	PHYHD1
	GAB1
	ANKK1
	PTF1A
	SLC24A2
	FBXO7
	BRI3
	NOCT
	FBXL2
	TXN2
	POU2F3
	GALNS
	SGMS1
	ASPM
	LRP10
	ATRNL1
	EPC2
	NOC2L
	FBXO2
	CLDN17
	FGF21
	SEZ6L2
	OPN1MW
	AGO1
	GREM1
	MSTN
	VCX
	BRD3OS
	HCA1
	GFRA1
	GFRA3
	GHR
	GHSR
	NPTN
	SND1
	CACYBP
	SDCBP2
	BBC3
	DKK3
	DKK2
	CYTH4
	NAAA
	IL37
	VPS4A
	HCAR1
	COQ2
	TNFRSF21
	KLHL20
	RND1
	PDLIM3
	PRPF19
	RABGEF1
	GLI1
	GLI3
	GNA12
	GNB3
	GOLGA2
	GOLGA4
	GPM6A
	DAOA-AS1
	GPR6
	LINC00639
	UBE2L1
	GOLGA6L2
	MILR1
	ZADH2
	GPR20
	ZSCAN1
	ZNF763
	SYPL2
	IGHV1-68
	C20orf203
	MIF-AS1
	SREK1IP1
	GPR39
	GPX4
	ANK3
	TMEM176B
	SPCS1
	RGCC
	TMEM230
	DROSHA
	SCG3
	MYLIP
	GRM3
	GSK3A
	GSM1
	GSTZ1
	GTS
	BLNK
	NPC1L1
	SNX8
	GUSB
	HOOK2
	GYPA
	SNX12
	GYPB
	GYPC
	GYPE
	A1CF
	UBQLN2
	SLC2A8
	NOP53
	TBX21
	HAGH
	HARS1
	HAS1
	HAS3
	HBG2
	HDLBP
	CD209
	SOCS7
	HIP1
	HLA-DQA1
	HLA-DQB1
	HLA-DRA
	HLA-DRB4
	HLA-G
	AOC2
	HMBS
	HMGB2
	FOXA1
	FOXA2
	HNRNPC
	APOF
	HOXA@
	HPCA
	AIRE
	HRC
	HSD17B4
	HSP90AB1
	DNAJB1
	TNC
	IARS1
	IRF8
	ARMH1
	GADL1
	STING1
	CFI
	IFI27
	NANOS3
	BARHL2
	IFIT3
	OSTN
	IFNAR1
	QRFP
	IGBP1
	AMIGO2
	IGFBP1
	IGFBP5
	HCN1
	IGHG3
	IL4R
	IL7
	CXCR1
	IL12B
	INSRR
	IREB2
	IRF3
	IRF6
	IRF7
	ITGAV
	ACADVL
	ITPKB
	ITPR2
	JAG2
	JUNB
	JUND
	NHLRC2
	ATP9B
	SBSN
	KCNC4
	KCNJ13
	KCNQ1
	KIR2DL2
	KLKB1
	KLRC1
	KIF11
	KRT14
	IL31
	KRT18
	TMEM189
	TMEM189-UBE2V1
	SERPINA13P
	CCL4L1
	SMIM20
	LIN28B
	LAMC1
	LBR
	LCAT
	LEPR
	LGALS4
	LGALS9
	LIFR
	LIG1
	LIMS1
	ASIC2
	LOXL1
	LRPAP1
	LTB
	LTC4S
	MIRLET7D
	MIR10A
	MIR122
	MIR127
	MIR134
	MIR139
	MIR140
	MIR15A
	MIR18A
	MIR181A2
	MIR186
	MIR191
	MIR192
	MIR196A1
	MIR19B1
	MIR20A
[truncated: 779 more rows]
