# Supplementary material for: Therapeutic Mechanisms of Medicine Food Homology Plants in Alzheimer’s Disease: Insights from Network Pharmacology, Machine Learning, and Molecular Docking
Source: Int J Mol Sci. 2025 Feb 27;26(5):2121. doi: 10.3390/ijms26052121 (PMC11899993; doi:10.3390/ijms26052121)
Supplement: Supplementary file 1 [file ijms-26-02121-s001.zip › Table S2. SMILES of 1142 small molecules and their classification information and predicted scores.xlsx]

## Sheet: Table S2. clustered_con_zong
ID	SMILES	Cluster	IL1B	STAT3	TNF	ALL
125	OCc1ccc(O)cc1	0	0.088164	0.0283219	0.19932	0.315806
126	O=Cc1ccc(O)cc1	2	0.0669158	0.0225908	0.089347	0.178854
311	O=C(O)CC(O)(CC(=O)O)C(=O)O	1	0.0563027	0.0726278	0.0380045	0.166935
985	CCCCCCCCCCCCCCCC(=O)O	1	0.0569466	0.0259769	0.122602	0.205526
1110	O=C(O)CCC(=O)O	1	0.0540559	0	0.0504319	0.104488
1183	COc1cc(C=O)ccc1O	0	0.0464561	0.0556582	0.122057	0.224171
5988	OC[C@H]1O[C@@](CO)(O[C@H]2O[C@H](CO)[C@@H](O)[C@H](O)[C@@H]2O)[C@@H](O)[C@@H]1O	0	0.0123574	0.0530351	0.0237053	0.0890978
8768	O=Cc1ccc(O)c(O)c1	2	0.0567301	0.0654722	0.108056	0.230258
12111	Oc1ccc(Cc2ccc(O)cc2)cc1	2	0.0288189	0.0283464	0.130541	0.187707
79310	COCc1ccc(O)cc1	0	0.0508849	0.0312266	0.246539	0.328651
93781	CCOCc1ccc(O)cc1	0	0.0739079	0.00784787	0.148666	0.230422
115067	OCc1ccc(O[C@@H]2O[C@H](CO)[C@@H](O)[C@H](O)[C@H]2O)cc1	0	0.00223647	0.0139915	0.0919946	0.108223
457801	CC[C@@H](CC[C@@H](C)[C@H]1CC[C@H]2[C@@H]3CC=C4C[C@@H](O)CC[C@]4(C)[C@H]3CC[C@]12C)C(C)C	3	0.301026	0.25882	0.475854	1.0357
5315477	Oc1ccc(COCc2ccc(O)cc2)cc1	2	0.116387	0.0548856	0.172402	0.343674
5317234	CCOCc1ccc(OCc2ccc(O)cc2)cc1	2	0.112241	0.00511513	0.0895088	0.206865
5317532	Oc1ccc(CN(O)Cc2ccc(O)cc2)cc1	2	0.076551	0.146033	0.168141	0.390725
5318157	COCc1ccc(OCc2ccc(O)cc2)cc1	2	0.103101	0.0259896	0.21994	0.349031
5742590	CC[C@H](CC[C@@H](C)[C@H]1CC[C@H]2[C@@H]3CC=C4C[C@@H](O[C@@H]5O[C@H](CO)[C@@H](O)[C@H](O)[C@H]5O)CC[C@]4(C)[C@H]3CC[C@]12C)C(C)C	3	0.258401	0.132407	0.528081	0.918888
10557926	O=C(CC(O)(CC(=O)OCc1ccc(O[C@@H]2O[C@H](CO)[C@@H](O)[C@H](O)[C@H]2O)cc1)C(=O)OCc1ccc(O[C@@H]2O[C@H](CO)[C@@H](O)[C@H](O)[C@H]2O)cc1)OCc1ccc(O[C@@H]2O[C@H](CO)[C@@H](O)[C@H](O)[C@H]2O)cc1	0	0	0.0214923	0.0570147	0.078507
11972303	OC[C@H]1O[C@@H](Oc2ccc(COCc3ccc(O)cc3)cc2)[C@H](O)[C@@H](O)[C@@H]1O	0	0.000475167	0	0.101193	0.101668
MOL000002	Oc1cc(O)c2cc(O)c(-c3ccc(O)c(O)c3)[o+]c2c1	0	0.0689544	0.0364288	0.0800878	0.185471
MOL000003	OC[C@@H](O)[C@@H](O)[C@H](O)[C@H](O)CO	1	0.137391	0.0170642	0.129054	0.283509
MOL000012	CCCCCCCCCCCCCCCCCCCC(=O)O	1	0.0569466	0.0259769	0.122602	0.205526
MOL000023	C=C(C)[C@H]1CC=C(C)CC1	1	0.136931	0.0222894	0.117275	0.276495
MOL000027	CC(C)=CCC[C@@H](C)c1ccc(C)cc1	2	0.0565116	0.00323131	0.0765905	0.136333
MOL000033	CCC[C@@H](CC[C@@H](C)[C@H]1CC[C@H]2[C@@H]3CC=C4C[C@@H](O)CC[C@]4(C)[C@@H]3CC[C@]12C)C(C)C	3	0.298612	0.22219	0.487802	1.0086
MOL000034	C=C[C@]1(C)CC[C@@H](C(C)(C)O)C[C@H]1C(=C)C	2	0.138699	0.0656609	0.0906642	0.295024
MOL000035	C=C(C)[C@@H]1CC[C@@]2(C)CCCC(=C)[C@@H]2C1	1	0.0997863	0.0570958	0.109375	0.266257
MOL000036	C=C1CCC=C(C)CC[C@@H]2[C@@H]1CC2(C)C	1	0.184536	0.248125	0.185509	0.61817
MOL000040	COc1cc2ccc(=O)oc2cc1O	0	0.0532794	0.0532169	0.114191	0.220688
MOL000041	N[C@@H](Cc1ccccc1)C(=O)O	2	0.0668486	0	0.133847	0.200695
MOL000042	C[C@H](N)C(=O)O	1	0.0811039	0	0.0784365	0.15954
MOL000050	NCC(=O)O	1	0.0873704	0.00532179	0.0577974	0.15049
MOL000052	N[C@@H](CCC(=O)O)C(=O)O	1	0.0719735	0	0.110101	0.182075
MOL000053	O=C(CO)[C@@H](O)[C@H](O)[C@H](O)CO	1	0.128515	0.0080746	0.0924996	0.229089
MOL000054	N=C(N)NCCC[C@H](N)C(=O)O	1	0.0561443	0.00570912	0.139117	0.200971
MOL000057	CC(C)COC(=O)c1ccccc1C(=O)OCC(C)C	0	0.0793745	0.0162398	0.135826	0.23144
MOL000061	O=C(O)[C@@H]1CCCN1	2	0.181122	0	0.0650982	0.24622
MOL000065	N[C@@H](CC(=O)O)C(=O)O	1	0.0635543	0.00863002	0.0710276	0.143212
MOL000068	CC[C@H](C)[C@H](N)C(=O)O	1	0.126018	0.00453405	0.113252	0.243803
MOL000071	N[C@@H](Cc1c[nH]cn1)C(=O)O	1	0.0121533	0	0.159839	0.171992
MOL000073	Oc1cc(O)c2c(c1)O[C@@H](c1ccc(O)c(O)c1)[C@@H](O)C2	2	0.106607	0.00149918	0.168306	0.276413
MOL000098	O=c1c(O)c(-c2ccc(O)c(O)c2)oc2cc(O)cc(O)c12	0	0.149001	0.0119638	0.151594	0.312558
MOL000105	O=C(O)c1ccc(O)c(O)c1	0	0.10647	0.0956727	0.208555	0.410698
MOL000114	COc1cc(C(=O)O)ccc1O	2	0.0557658	0.0379115	0.171841	0.265518
MOL000116	CCCCCCCCC=O	1	0.0262394	0.0521109	0.0892769	0.167627
MOL000117	Cc1ccc(C(C)C)cc1	0	0.0477832	0.000468409	0.0542911	0.102543
MOL000118	CC1=CC[C@@H](C(C)(C)O)CC1	1	0.272341	0.143507	0.274199	0.690047
MOL000120	CCCCCCCC=CC=O	1	0.0419422	0.00170259	0.0895195	0.133164
MOL000121	CCCCCCCCCC=O	1	0.0262394	0.0521109	0.0892769	0.167627
MOL000124	CC(C)=CCCC(C)=CC=O	1	0.0750491	0.0259488	0.0627964	0.163794
MOL000125	CC1=CC[C@H]2C[C@@H]1C2(C)C	1	0.143354	0.0935037	0.187771	0.424629
MOL000126	C=C1CC[C@H]2C[C@@H]1C2(C)C	1	0.142046	0.113624	0.184	0.43967
MOL000131	CCCCCC=CCC=CCCCCCCCC(=O)O	1	0.0541349	0	0.135012	0.189147
MOL000162	C=C1CCCC(C)(C)[C@@]12CC=C(C)CC2	1	0.143635	0.0534963	0.163591	0.360722
MOL000172	O=Cc1ccco1	0	0.0244495	0.00438499	0.0794062	0.108241
MOL000193	C=C1CCC=C(C)CC[C@H]2[C@@H]1CC2(C)C	1	0.184536	0.248125	0.185509	0.61817
MOL000197	C=CC(=C)CCC=C(C)C	1	0.115025	0.0782368	0.06092	0.254181
MOL000198	C=C[C@](C)(O)CCC=C(C)C	1	0.0589418	0.0100404	0.048853	0.117835
MOL000199	C=CCc1ccc2c(c1)OCO2	2	0.033777	0.0693487	0.0529664	0.156092
MOL000201	C=C/C(C)=C/CC=C(C)C	1	0.0260207	0	0.032882	0.0589027
MOL000202	CC1=CCC(C(C)C)=CC1	1	0.130752	0.0284179	0.122267	0.281437
MOL000206	CC=Cc1ccc(O)c(OC)c1	0	0.0516992	0.067543	0.107135	0.226377
MOL000207	C=CCc1ccc(OC)c(OC)c1	0	0.027589	0	0.0533617	0.0809507
MOL000211	C=C(C)[C@@H]1CC[C@]2(C(=O)O)CC[C@]3(C)[C@H](CC[C@@H]4[C@@]5(C)CC[C@H](O)C(C)(C)[C@@H]5CC[C@]43C)[C@@H]12	3	0.0373278	0.0673706	0.03723	0.141928
MOL000216	COc1cc2ccc(=O)oc2cc1O[C@H]1O[C@H](CO)[C@H](O)[C@@H](O)[C@H]1O	0	0.00688104	0.0200909	0.0210951	0.048067
MOL000223	O=C(O)C=Cc1ccc(O)c(O)c1	0	0.0228376	0.0641674	0.0567316	0.143737
MOL000232	CC1=CC[C@H](C(C)(C)O)CC1	1	0.272341	0.143507	0.274199	0.690047
MOL000239	COc1cc(O)c2c(=O)c(OC)c(-c3ccc(O)cc3)oc2c1	0	0.0896628	0.00585709	0.0272857	0.122806
MOL000251	COc1cc(O)c2c(=O)c(O)c(-c3ccc(O)cc3)oc2c1	0	0.139908	0.025622	0.1331	0.29863
MOL000259	Cc1ccc(C(C)C)cc1O	2	0.106301	0.0212412	0.138908	0.266449
MOL000261	C=CCc1cc(OC)c2c(c1)OCO2	2	0.0320917	0.00396632	0.0695253	0.105583
MOL000263	CC1(C)CC[C@]2(C(=O)O)CC[C@]3(C)C(=CC[C@@H]4[C@@]5(C)CC[C@H](O)C(C)(C)[C@@H]5CC[C@]43C)[C@@H]2C1	3	0.061266	0.111144	0.0461161	0.218526
MOL000269	C=CCc1cc(OC)c(OC)c(OC)c1	0	0.0336142	0.00816753	0.0673553	0.109137
MOL000270	CC1=CC[C@@H]2[C@H](C1)C2(C)C	1	0.202367	0.0906889	0.248136	0.541191
MOL000271	C=C(C)[C@@H]1CC=C(C)C(=O)C1	1	0.177632	0.154852	0.167684	0.500168
MOL000273	CC(C)=CCC[C@@H](C(=O)O)[C@H]1[C@H](O)C[C@@]2(C)C3=CC[C@H]4C(C)(C)[C@@H](O)CC[C@]4(C)C3=CC[C@@]12C	3	0.125208	0.0882374	0.207813	0.421258
MOL000274	CC(C)=CCC[C@@H](C(=O)O)[C@H]1CC[C@@]2(C)C3=CC[C@H]4C(C)(C)[C@@H](O)CC[C@]4(C)C3=CC[C@@]12C	3	0.117311	0.097619	0.209169	0.424098
MOL000275	CC(C)=CCC[C@@H](C(=O)O)[C@H]1CC[C@@]2(C)C3=C(CC[C@@]12C)[C@@]1(C)CC[C@H](O)C(C)(C)[C@H]1CC3	3	0.121613	0.0682285	0.1695	0.359342
MOL000276	C=C(CC[C@@H](C(=O)O)[C@H]1[C@H](O)C[C@@]2(C)C3=CC[C@H]4C(C)(C)[C@@H](OC(C)=O)CC[C@]4(C)C3=CC[C@@]12C)C(C)C	3	0.0665487	0.0286565	0.0558773	0.151082
MOL000277	C=C(CC[C@@H](C(=O)O)[C@H]1[C@H](O)C[C@@]2(C)C3=C(CC[C@@]12C)[C@@]1(C)CC[C@H](O)C(C)(C)[C@H]1CC3)C(C)C	3	0.114649	0.0678427	0.150416	0.332908
MOL000278	CO[C@@H]1[C@@H](O)[C@H](O[C@@H]2[C@@H](O)[C@H](O[C@@H]3[C@@H](O)[C@H](C)O[C@H](CO)[C@H]3O)O[C@H](CO)[C@H]2O)O[C@H](CO)[C@H]1O	0	0.0139157	0.0151429	0.022461	0.0515196
MOL000279	CC(C)[C@@H](C)C=C[C@@H](C)[C@H]1CC[C@H]2C3=C[C@@H](O)[C@@]4(O)C[C@@H](O)CC[C@]4(C)[C@@H]3CC[C@]12C	3	0.139871	0.129136	0.0963552	0.365363
MOL000280	C=C(CC[C@@H](C(=O)O)[C@H]1[C@H](O)C[C@@]2(C)C3=CC[C@H]4C(C)(C)[C@@H](O)CC[C@]4(C)C3=CC[C@]12C)C(C)C	3	0.0833217	0.0699207	0.0970531	0.250295
MOL000281	COC(=O)C[C@H](O)C(=O)OC	1	0.0317947	0.00534842	0.0106877	0.0478308
MOL000282	CC(C)[C@@H](C)C=C[C@@H](C)[C@H]1CC[C@H]2C3=CC[C@H]4C[C@@H](O)CC[C@]4(C)[C@@H]3CC[C@]12C	3	0.0835575	0.113501	0.149636	0.346694
MOL000283	CC(C)[C@@H](C)CC[C@@H](C)[C@H]1CC[C@@H]2[C@]1(C)CC[C@]1(C)[C@H]3CC[C@@H](O)C[C@@]34C=C[C@@]21OO4	3	0.081459	0.141432	0.0663632	0.289255
MOL000284	O=c1ccn([C@@H]2O[C@@H](CO)[C@H](O)[C@@H]2O)c(=O)[nH]1	2	0.0234707	0.13213	0.107886	0.263487
MOL000285	C=C(CC[C@@H](C(=O)O)[C@H]1[C@H](O)C[C@@]2(C)C3=CC[C@H]4C(C)(C)C(=O)CC[C@]4(C)C3=CC[C@@]12C)C(C)C	3	0.0509614	0.0828585	0.0630297	0.196849
MOL000286	CC(=O)O[C@H]1CC[C@@]2(C)[C@H](CC[C@]3(C)[C@H]2CC=C2[C@H]4CC(C)(C)CC[C@]4(C)CC[C@]23C)C1(C)C	3	0.0916897	0.0991105	0.051742	0.242542
MOL000287	C=C(CC[C@@H](C(=O)O)[C@H]1CC[C@@]2(C)C3=C(CC[C@]12C)[C@@]1(C)CC[C@H](O)C(C)(C)[C@@H]1CC3)C(C)C	3	0.0967616	0.0631155	0.145593	0.30547
MOL000288	C[C@H]1[C@@H](O)[C@H](O[C@@H]2[C@@H](O)[C@H](O[C@@H]3[C@@H](O)[C@H](C)O[C@H](CO)[C@H]3O)O[C@H](CO)[C@H]2O)O[C@H](CO)[C@H]1O	0	0.0220709	0.0117718	0.0403762	0.0742189
MOL000289	C=C(CC[C@@H](C(=O)O)[C@H]1[C@H](O)C[C@@]2(C)C3=C(CC[C@@]12C)[C@@]1(C)CC[C@H](OC(C)=O)C(C)(C)[C@H]1CC3)C(C)C	3	0.114342	0.0252085	0.117608	0.257159
MOL000290	C=C(CC[C@@H](C(=O)O)[C@H]1[C@H](O)C[C@@]2(C)C3=CC[C@@H](C(=C)C)[C@](C)(CCC(=O)O)C3=CC[C@]12C)C(C)C	3	0.106022	0.101871	0.13227	0.340164
MOL000291	C=C(C)[C@@H]1CC=C2C(=CC[C@]3(C)[C@@H]([C@@H](CCC=C(C)C)C(=O)O)[C@H](O)C[C@@]23C)[C@@]1(C)CCC(=O)O	3	0.106267	0.114731	0.17613	0.397127
MOL000292	C=C(CC[C@@H](C(=O)O)[C@H]1CC[C@@]2(C)C3=CC[C@@H](C(=C)C)[C@](C)(CCC(=O)O)C3=CC[C@]12C)C(C)C	3	0.124991	0.0985425	0.151302	0.374835
MOL000293	C=C(C)[C@@H]1CC=C2C(=CC[C@]3(C)[C@@H]([C@@H](CCC(=C)C(C)(C)O)C(=O)O)[C@H](O)C[C@@]23C)[C@@]1(C)CCC(=O)O	3	0.149222	0.10929	0.123141	0.381654
MOL000294	C=C(C)[C@H]1CC=C2C(=CC[C@]3(C)[C@@H]([C@@H](CCC(=C)C(C)(C)O)C(=O)O)[C@H](O)C[C@@]23C)[C@@]1(C)CCC(=O)OC	3	0.0797705	0.0252187	0.0116488	0.116638
MOL000295	CC[C@H](CC[C@@H](C)[C@H]1CC[C@@H]2[C@H]3CC=C4C[C@H](O[C@@H]5O[C@H](CO)[C@@H](O)[C@H](O)[C@H]5O)CC[C@]4(C)[C@H]3CC[C@@]21C)C(C)C	3	0.258401	0.132407	0.528081	0.918888
MOL000296	CC[C@H](CC[C@@H](C)[C@H]1CC[C@@H]2[C@H]3CC=C4C[C@H](O)CC[C@]4(C)[C@H]3CC[C@@]21C)C(C)C	3	0.301026	0.25882	0.475854	1.0357
MOL000297	C=C(CC[C@@H](C(=O)O)[C@H]1[C@H](O)C[C@@]2(C)C3=C(CC[C@]12C)[C@@]1(C)CC[C@H](O)C(C)(C)[C@@H]1CC3)C(C)C	3	0.114649	0.0678427	0.150416	0.332908
MOL000298	CC(C)[C@@H](C)C=C[C@@H](C)[C@H]1CC[C@H]2C3=CC=C4C[C@@H](O)CC[C@]4(C)[C@@H]3CC[C@]12C	3	0.0678068	0.0411876	0.13792	0.246915
MOL000299	COC(=O)CC(O)(CC(=O)OC)C(=O)OC	1	0.0435693	0.0379319	0.074402	0.155903
MOL000300	C=C(CC[C@H](C(=O)O)[C@@H]1CC[C@@H]2C3=CC[C@@H]4C(C)(C)[C@H](O)CC[C@@]4(C)C3=CC[C@]21C)C(C)C	3	0.0907963	0.0319732	0.076892	0.199661
MOL000301	CCCCCCCCCC=CC(=O)O	1	0.0391474	0	0.0840653	0.123213
MOL000302	CCCCCCCCCCC(=O)O	1	0.0569466	0.0259769	0.122602	0.205526
MOL000303	CCCCCCCC(=O)O	1	0.0569466	0.0259769	0.122602	0.205526
MOL000304	CCO[C@@H]1O[C@H](CO)[C@@H](O)[C@H](O)[C@H]1O	0	0.0397504	0.0114637	0.0571693	0.108383
MOL000305	CCCCCCCCCCCC(=O)O	1	0.0569466	0.0259769	0.122602	0.205526
MOL000354	COc1cc(-c2oc3cc(O)cc(O)c3c(=O)c2O)ccc1O	0	0.0987242	0.0386713	0.144209	0.281605
MOL000356	C=C(C)[C@@H]1CC[C@]2(C)CC[C@]3(C)[C@H](CC[C@@H]4[C@@]5(C)CC[C@H](O)C(C)(C)[C@@H]5CC[C@]43C)[C@@H]12	3	0.0528803	0.0578692	0.0510632	0.161813
MOL000357	CC[C@H](CC[C@@H](C)[C@H]1CC[C@H]2[C@@H]3CC=C4C[C@@H](O[C@@H]5O[C@H](CO)[C@@H](O)[C@H](O)[C@H]5O)CC[C@]4(C)[C@H]3CC[C@]12C)C(C)C	3	0.258401	0.132407	0.528081	0.918888
MOL000358	CC[C@H](CC[C@@H](C)[C@H]1CC[C@H]2[C@@H]3CC=C4C[C@@H](O)CC[C@]4(C)[C@H]3CC[C@]12C)C(C)C	3	0.301026	0.25882	0.475854	1.0357
MOL000359	CC[C@H](CC[C@@H](C)[C@H]1CC[C@H]2[C@@H]3CC=C4C[C@H](O)CC[C@@]4(C)[C@H]3CC[C@]12C)C(C)C	3	0.301026	0.25882	0.475854	1.0357
MOL000360	COc1cc(C=CC(=O)O)ccc1O	0	0.0201102	0.0128651	0.0595831	0.0925585
MOL000361	CC1(C)CC[C@]2(C)CC[C@]3(C)C(=CC[C@@H]4[C@@]5(C)CC[C@H](O)C(C)(C)[C@@H]5CC[C@]43C)[C@@H]2C1	3	0.0519992	0.105632	0.0412133	0.198845
MOL000371	COc1ccc2c(c1)OC[C@H]1c3ccc(OC)c(OC)c3O[C@@H]21	2	0.0554355	0.0216037	0.0957772	0.172816
MOL000372	Cc1ncccc1O	0	0.0575345	0.0546372	0.133388	0.24556
MOL000373	COc1c2c(cc3oc(C)cc(=O)c13)O[C@H](C(C)(C)O[C@@H]1O[C@H](CO)[C@@H](O)[C@H](O)[C@H]1O)C2	0	0.0349921	0.00608392	0.0300674	0.0711434
MOL000374	COc1c(O[C@@H]2O[C@H](CO)[C@@H](O)[C@H](O)[C@H]2O)cc([C@@H]2COc3cc(O)ccc3C2)c(O[C@H]2O[C@H](CO)[C@@H](O)[C@H](O)[C@H]2O)c1OC	0	0.000160811	0	0.0256743	0.0258351
MOL000375	COc1c(O)cc([C@@H]2COc3cc(O)ccc3C2)c(O[C@@H]2O[C@H](CO)[C@@H](O)[C@H](O)[C@H]2O)c1OC	0	0.00745935	0	0.0277307	0.03519
MOL000376	COc1ccc(-c2coc3cc(O[C@@H]4O[C@H](CO)[C@@H](O)[C@H](O)[C@H]4O)ccc3c2=O)c(O)c1OC	0	0.00235059	0.0161368	0.0395484	0.0580357
MOL000377	COc1ccc(-c2coc3cc(O)ccc3c2=O)c(O)c1OC	0	0.0368692	0.0896538	0.122329	0.248852
MOL000378	COc1ccc2c(c1)OC[C@@H](c1ccc(OC)c(OC)c1O)C2	2	0.0516923	0.0466079	0.147395	0.245696
MOL000379	COc1ccc2c(c1OC)O[C@H]1c3ccc(O[C@@H]4O[C@H](CO)[C@@H](O)[C@H](O)[C@H]4O)cc3OC[C@@H]21	0	0.0158735	0.00809981	0.04566	0.0696333
MOL000380	COc1ccc2c(c1OC)O[C@H]1c3ccc(O)cc3OC[C@@H]21	2	0.104391	0.0446372	0.132478	0.281506
MOL000381	CCCCC[C@@H](O)C=CC=CCCCCCCCC(=O)O	1	0.041096	0.0320422	0.122947	0.196085
MOL000382	O=C[C@@H](O)[C@H](O)[C@H](O)CO	1	0.0649098	0.00202375	0.0815593	0.148493
MOL000383	O=C[C@H](O)[C@@H](O)[C@@H](O)[C@H](O)C(=O)O	1	0.0643706	0.0273442	0.0523293	0.144044
MOL000384	O=C[C@H](O)[C@@H](O)[C@H](O)[C@H](O)C(=O)O	1	0.0643706	0.0273442	0.0523293	0.144044
MOL000386	C[C@H](O)[C@@H](O)[C@@H](O)[C@H](O)C=O	1	0.0600126	0.0123741	0.0483509	0.120738
MOL000387	COC(=O)c1cc(OC)c2c(c1-c1c(C(=O)OC)cc(OC)c3c1OCO3)OCO2	2	0.0440579	0.0252781	0.130921	0.200257
MOL000388	NCCCC(=O)O	1	0.103009	0	0.0979336	0.200943
MOL000390	O=c1c(-c2ccc(O)cc2)coc2cc(O)ccc12	0	0.0910899	0.0859849	0.089308	0.266383
MOL000391	COc1ccc(-c2coc3cc(O[C@@H]4O[C@H](CO)[C@@H](O)[C@H](O)[C@H]4O)ccc3c2=O)cc1	0	0.000445639	0.0159984	0.0263673	0.0428113
MOL000392	COc1ccc(-c2coc3cc(O)ccc3c2=O)cc1	0	0.0737003	0.00766189	0.105956	0.187318
MOL000393	C[C@@H]1O[C@@H](O[C@H]2[C@H](O[C@H]3[C@H](O[C@H]4CC[C@@]5(C)[C@@H](CC[C@]6(C)[C@@H]5CC=C5[C@@H]7CC(C)(C)C[C@@H](O)[C@]7(C)CC[C@]56C)[C@@]4(C)CO)O[C@H](C(=O)O)[C@@H](O)[C@@H]3O)O[C@H](CO)[C@H](O)[C@@H]2O)[C@H](O)[C@H](O)[C@H]1O	0	0.0124393	0.0483607	0.0375926	0.0983926
MOL000394	C[N+](C)(C)CCO	1	0.0860837	0.00376143	0.0727735	0.162619
MOL000395	N=C(N)NOCC[C@H](N)C(=O)O	1	0.0712735	0.00996987	0.15369	0.234933
MOL000396	COc1cc([C@H]2OC[C@H]3[C@@H]2CO[C@@H]3c2cc(OC)c(O)c(OC)c2)cc(OC)c1O	2	0.0367548	0.0766768	0.0736786	0.18711
MOL000398	COc1ccc2c(c1OC)C(=O)[C@@H](c1ccc(O)cc1O)CO2	2	0.0936311	0.0920439	0.198996	0.384672
MOL000399	CCCCCCCCCCCCCCCCCCCCCC(=O)O	1	0.0569466	0.0259769	0.122602	0.205526
MOL000400	Cc1cc2nc3c(=O)[nH]c(=O)nc-3n(C[C@@H](O)[C@@H](O)[C@@H](O)CO)c2cc1C	0	0.125494	0	0.045113	0.170607
MOL000401	CC(=O)O[C@@H]1[C@@H](OC(C)=O)[C@H](O[C@H]2CC[C@]34C[C@@]35CC[C@]3(C)[C@@H]([C@@]6(C)CC[C@@H](C(C)(C)O)O6)[C@@H](O)C[C@@]3(C)[C@H]5C[C@H](O[C@@H]3O[C@H](CO)[C@@H](O)[C@H](O)[C@H]3O)[C@@H]4C2(C)C)OC[C@H]1O	0	0.0433439	0.00512667	0.0601593	0.10863
MOL000402	CC(=O)O[C@@H]1[C@@H](OC(C)=O)[C@H](O[C@H]2CC[C@]34C[C@@]35CC[C@]3(C)[C@@H]([C@@]6(C)CC[C@@H](C(C)(C)O)O6)[C@@H](O)C[C@@]3(C)[C@H]5C[C@H](O)[C@@H]4C2(C)C)OC[C@H]1O	0	0.175114	0.00382469	0.0795787	0.258517
MOL000403	CC(=O)O[C@H]1[C@H](O[C@H]2CC[C@]34C[C@@]35CC[C@]3(C)[C@@H]([C@@]6(C)CC[C@@H](C(C)(C)O)O6)[C@@H](O)C[C@@]3(C)[C@H]5C[C@H](O[C@@H]3O[C@H](CO)[C@@H](O)[C@H](O)[C@H]3O)[C@@H]4C2(C)C)OC[C@@H](O)[C@@H]1O	0	0.0330726	0.0078573	0.077049	0.117979
MOL000404	CC(=O)O[C@H]1[C@H](O[C@H]2CC[C@]34C[C@@]35CC[C@]3(C)[C@@H]([C@@]6(C)CC[C@@H](C(C)(C)O)O6)[C@@H](O)C[C@@]3(C)[C@H]5C[C@H](O)[C@@H]4C2(C)C)OC[C@@H](O)[C@@H]1O	0	0.139715	0.00865768	0.0675616	0.215934
MOL000405	CC(C)(O)[C@@H]1CC[C@](C)([C@H]2[C@H](O)C[C@@]3(C)[C@H]4C[C@@H](O)[C@@H]5C(C)(C)[C@H](O[C@@H]6OC[C@@H](O)[C@H](O)[C@H]6O[C@@H]6O[C@H](CO)[C@@H](O)[C@H](O)[C@H]6O)CC[C@@]56C[C@]46CC[C@]23C)O1	0	0.0771787	0.00601571	0.0609225	0.144117
MOL000406	CC(C)(O)[C@@H]1CC[C@](C)([C@H]2[C@H](O)C[C@@]3(C)[C@H]4C[C@@H](O)[C@@H]5C(C)(C)[C@H](O[C@@H]6OC[C@@H](O)[C@H](O)[C@H]6O)CC[C@@]56C[C@]46CC[C@]23C)O1	0	0.137159	0.00462137	0.0850614	0.226842
MOL000407	CC(C)(O)[C@@H]1CC[C@](C)([C@H]2[C@@H](O)C[C@@]3(C)[C@@H]4C[C@H](O[C@@H]5O[C@H](CO)[C@@H](O)[C@H](O)[C@H]5O)[C@H]5C(C)(C)[C@H](O[C@@H]6OC[C@@H](O)[C@H](O)[C@H]6O)CC[C@@]56C[C@@]46CC[C@]23C)O1	0	0.0697261	0.0160377	0.094149	0.179913
MOL000408	CC(C)(O)[C@@H]1CC[C@](C)([C@H]2[C@@H](O)C[C@@]3(C)[C@@H]4C[C@H](O)[C@H]5C(C)(C)[C@H](O[C@@H]6OC[C@@H](O)[C@H](O)[C@H]6O)CC[C@@]56C[C@@]46CC[C@]23C)O1	0	0.137159	0.00462137	0.0850614	0.226842
MOL000409	CC(C)(O)[C@H]1CC[C@@](C)([C@H]2[C@@H](O)C[C@@]3(C)[C@H]4C[C@H](O[C@@H]5O[C@H](CO)[C@@H](O)[C@H](O)[C@H]5O)[C@@H]5C(C)(C)[C@@H](O[C@@H]6OC[C@@H](O)[C@H](O)[C@H]6O)CC[C@@]56C[C@@]46CC[C@]23C)O1	0	0.0697261	0.0160377	0.094149	0.179913
MOL000410	CC(C)(O)[C@H]1CC[C@@](C)([C@H]2[C@@H](O)C[C@@]3(C)[C@H]4C[C@H](O)[C@@H]5C(C)(C)[C@@H](O[C@@H]6OC[C@@H](O)[C@H](O)[C@H]6O)CC[C@@]56C[C@@]46CC[C@]23C)O1	0	0.137159	0.00462137	0.0850614	0.226842
MOL000411	COc1ccc([C@H]2COc3cc(O[C@@H]4O[C@H](CO)[C@@H](O)[C@H](O)[C@H]4O)ccc3C2)c(OC)c1O	0	0.0148393	0.0139877	0.0525443	0.0813714
MOL000412	COc1ccc([C@H]2COc3cc(O)ccc3C2)c(OC)c1O	2	0.0745192	0.036413	0.136513	0.247445
MOL000413	C[C@@H]1O[C@@H](O[C@H]2[C@H](O[C@@H]3CC[C@]45C[C@@]46CC[C@]4(C)[C@@H]([C@]7(C)CC[C@@H](C(C)(C)O)O7)[C@H](O)C[C@@]4(C)[C@H]6C[C@@H](O)[C@@H]5C3(C)C)OC[C@@H](O)[C@@H]2O)[C@H](O)[C@@H](O)[C@H]1O	0	0.10455	0.0130392	0.0508191	0.168409
MOL000415	C[C@@H]1O[C@@H](OC[C@H]2O[C@@H](Oc3c(-c4ccc(O)c(O)c4)oc4cc(O)cc(O)c4c3=O)[C@H](O)[C@@H](O)[C@@H]2O)[C@H](O)[C@H](O)[C@H]1O	0	0.0653272	0.0138871	0.0252064	0.104421
MOL000416	COc1cc(C[C@H]2CO[C@H](c3ccc(O)c(OC)c3)[C@H]2CO)ccc1O	2	0.0650119	0.049448	0.100628	0.215088
MOL000417	COc1ccc(-c2coc3cc(O)ccc3c2=O)cc1O	0	0.0830552	0.0255646	0.0970872	0.205707
MOL000418	COc1ccc(-c2coc3cc(O[C@@H]4O[C@H](CO)[C@@H](O)[C@H](O)[C@H]4O)ccc3c2=O)cc1O	0	0.00344892	0.0136972	0.023933	0.0410791
MOL000419	C[C@@H]1O[C@@H](O[C@H]2[C@H](O[C@H]3CC[C@]45C[C@]46CC[C@]4(C)[C@@H]([C@@]7(C)CC[C@@H](C(C)(C)O)O7)[C@@H](O)C[C@@]4(C)[C@@H]6C[C@H](O[C@@H]4OC[C@@H](O)[C@H](O)[C@H]4O)[C@H]5C3(C)C)OC[C@@H](O)[C@@H]2O)[C@H](O)[C@H](O)[C@H]1O	0	0.0786938	0.00795145	0.0578011	0.144446
MOL000420	O=C[C@H](O)[C@@H](O)[C@H](O)CO	1	0.0649098	0.00202375	0.0815593	0.148493
MOL000421	O=C(O)c1cccnc1	0	0.0212942	0	0.101744	0.123039
MOL000422	O=c1c(O)c(-c2ccc(O)cc2)oc2cc(O)cc(O)c12	0	0.180608	0.0126002	0.104652	0.29786
MOL000423	COc1cc(O)c2c(=O)c(O[C@@H]3O[C@H](CO)[C@@H](O)[C@H](O)[C@H]3O)c(-c3ccc(O)cc3)oc2c1	0	0.0389638	0.00641397	0.000904967	0.0462827
MOL000424	C[C@@H]1O[C@@H](O)[C@H](O)[C@H](O)[C@H]1O	0	0.0557052	0.0330459	0.0751535	0.163905
MOL000425	C[C@@H]1O[C@@H](O[C@H]2[C@H](O[C@@H]3CC[C@]45C[C@]46CC[C@@]4(C)[C@@H]([C@@]7(C)CC[C@@H](C(C)(C)O[C@@H]8O[C@H](CO)[C@@H](O)[C@H](O)[C@H]8O)O7)[C@H](O)C[C@@]4(C)[C@H]6C[C@@H](O)[C@@H]5C3(C)C)OC[C@@H](O)[C@@H]2O)[C@H](O)[C@H](O)[C@H]1O	0	0.0504727	0.0102949	0.0388619	0.0996295
MOL000426	C[C@@H]1O[C@@H](O[C@H]2[C@H](O[C@@H]3CC[C@]45C[C@]46CC[C@@]4(C)[C@@H]([C@@]7(C)CC[C@@H](C(C)(C)O)O7)[C@H](O)C[C@@]4(C)[C@H]6C[C@@H](O)[C@@H]5C3(C)C)OC[C@@H](O)[C@@H]2O)[C@H](O)[C@H](O)[C@H]1O	0	0.10455	0.0130392	0.0508191	0.168409
MOL000427	CC(=O)O[C@@H]1[C@@H](O[C@@H]2O[C@@H](C)[C@H](O)[C@@H](O)[C@H]2O)[C@H](O[C@@H]2CC[C@]34C[C@@]35CC[C@]3(C)[C@@H]([C@@]6(C)CC[C@@H](C(C)(C)O[C@@H]7O[C@H](CO)[C@@H](O)[C@H](O)[C@H]7O)O6)[C@H](O)C[C@@]3(C)[C@H]5C[C@@H](O)[C@@H]4C2(C)C)OC[C@H]1O	0	0.0495262	0.0101812	0.0453949	0.105102
MOL000428	CC(=O)O[C@@H]1[C@@H](O[C@@H]2O[C@@H](C)[C@H](O)[C@@H](O)[C@H]2O)[C@H](O[C@@H]2CC[C@]34C[C@@]35CC[C@]3(C)[C@@H]([C@@]6(C)CC[C@@H](C(C)(C)O)O6)[C@H](O)C[C@@]3(C)[C@H]5C[C@@H](O)[C@@H]4C2(C)C)OC[C@H]1O	0	0.0740311	0.011947	0.0501115	0.13609
MOL000429	NC(=O)C[C@H](N)C(=O)O	1	0.0749285	0	0.0642923	0.139221
MOL000430	C[N+](C)(C)CC(=O)O	1	0.0483608	0	0.0381158	0.0864766
MOL000431	O=c1ccc2ccccc2o1	0	0.0699416	0.00754056	0.0506832	0.128165
MOL000433	Nc1nc2ncc(CNc3ccc(C(=O)N[C@@H](CCC(=O)O)C(=O)O)cc3)nc2c(=O)[nH]1	0	0.0271042	0	0.0176668	0.0447709
MOL000434	CC(=O)O[C@@H]1[C@@H](OC(C)=O)[C@H](O[C@H]2CC[C@]34C[C@@]35CC[C@]3(C)[C@@H]([C@@]6(C)CC[C@@H](C(C)(C)O)O6)[C@@H](O)C[C@@]3(C)[C@H]5C[C@H](O[C@@H]3O[C@H](CO)[C@@H](O)[C@H](O)[C@H]3O)[C@@H]4C2(C)C)OC[C@H]1OC(C)=O	0	0.0487159	0.00688421	0.0884556	0.144056
MOL000435	CC(=O)O[C@@H]1[C@@H](OC(C)=O)[C@H](O[C@H]2CC[C@]34C[C@@]35CC[C@]3(C)[C@@H]([C@@]6(C)CC[C@@H](C(C)(C)O)O6)[C@@H](O)C[C@@]3(C)[C@H]5C[C@H](O)[C@@H]4C2(C)C)OC[C@H]1OC(C)=O	0	0.173369	0.00584729	0.110743	0.289959
MOL000436	O=C(C=Cc1ccc(O)cc1)c1ccc(O)cc1O	2	0.0902392	0.011752	0.0523214	0.154313
MOL000437	O=c1c(O[C@@H]2O[C@H](CO)[C@@H](O)[C@H](O)[C@H]2O)c(-c2ccc(O)c(O)c2)oc2cc(O)cc(O)c12	0	0.0592782	0.0139404	0.0168064	0.0900249
MOL000438	COc1ccc([C@@H]2COc3cc(O)ccc3C2)c(O)c1OC	2	0.0655845	0.0584305	0.160288	0.284303
MOL000439	COc1ccc([C@@H]2COc3cc(O[C@@H]4O[C@H](CO)[C@@H](O)[C@H](O)[C@H]4O)ccc3C2)c(O[C@@H]2O[C@H](CO)[C@@H](O)[C@H](O)[C@H]2O)c1OC	0	0.0178937	0.0143031	0.0612671	0.0934639
MOL000440	COc1ccc([C@@H]2COc3cc(O)ccc3C2)c(O[C@@H]2O[C@H](CO)[C@@H](O)[C@H](O)[C@H]2O)c1OC	0	0.0108179	0.011328	0.0724532	0.0945991
MOL000441	C=C(C)[C@@H]1CC[C@]2(C)CC[C@]3(C)[C@H](CC[C@H]4[C@@]5(C)CCC(=O)C(C)(C)[C@@H]5CC[C@]43C)[C@@H]12	3	0.0582618	0.0821612	0.0507068	0.19113
MOL000442	COc1cc(O)c2c(c1)OCc1c-2oc2cc(OC)cc(O)c12	0	0.123892	0.0765968	0.0787917	0.279281
MOL000445	CC(C)=CCc1c(O)c(CC=C(C)C)c2occ(-c3ccc(O)cc3)c(=O)c2c1O	0	0.0423174	0.00484842	0.0185596	0.0657254
MOL000449	CC[C@H](C=C[C@@H](C)[C@H]1CC[C@H]2[C@@H]3CC=C4C[C@@H](O)CC[C@@]4(C)[C@H]3CC[C@]12C)C(C)C	3	0.247925	0.16279	0.391582	0.802297
MOL000467	COc1ccc(-c2coc3cc(O)c(OC)cc3c2=O)cc1	0	0.0556667	0.0441915	0.129416	0.229274
MOL000475	CC=Cc1ccc(OC)cc1	0	0.0161393	0.00384951	0.0484878	0.0684765
MOL000476	COc1cc(O)c2c(c1)C(=O)c1cc(C)cc(O)c1C2=O	0	0.0177884	0.0215796	0.0826743	0.122042
MOL000478	CC1=CC=CC(C)(C)CC1=O	1	0.122842	0.19258	0.0739049	0.389326
MOL000479	C=CC(=C)CCC=C(C)CCC=C(C)C	1	0.0972567	0.0801377	0.0770259	0.25442
MOL000486	COc1cc(O)c2c(=O)c(-c3ccc(O)cc3)coc2c1	0	0.0904632	0.0235464	0.0466037	0.160613
MOL000489	C=C1CC[C@@H](C(C)C)[C@@H]2C=C(C)CC[C@@H]12	1	0.132694	0.0131847	0.143138	0.289017
MOL000498	O=c1cc(-c2ccc(O)c(O)c2)oc2cc(O)c([C@@H]3O[C@H](CO)[C@@H](O)[C@H](O)[C@H]3O)c(O)c12	2	0.0663853	0.00216378	0.101601	0.170151
MOL000511	C[C@H]1[C@H](C)CC[C@]2(C(=O)O)CC[C@]3(C)C(=CC[C@@H]4[C@@]5(C)CC[C@H](O)C(C)(C)[C@@H]5CC[C@]43C)[C@H]12	3	0.0779523	0.0747151	0.0886597	0.241327
MOL000513	O=C(O)c1cc(O)c(O)c(O)c1	0	0.0650459	0.0282281	0.149065	0.242339
MOL000514	CCCCCCCCCCCCCCCCCCCCCCCCCCCCC	1	0.121613	0.030263	0.211391	0.363267
MOL000520	C[C@H]1[C@H](C)CC[C@]2(C)CC[C@]3(C)C(=CC[C@@H]4[C@@]5(C)CC[C@H](O)C(C)(C)[C@@H]5CC[C@]43C)[C@H]12	3	0.0544596	0.0765183	0.0779289	0.208907
MOL000530	C=C(C)[C@@H]1CC[C@]2(C)CC[C@]3(C)[C@H](CC[C@@H]4[C@@]5(C)CC[C@H](OC(C)=O)C(C)(C)[C@@H]5CC[C@]43C)[C@@H]12	3	0.0663727	0.0242521	0.0181893	0.108814
MOL000554	O=C(O)c1cc(O)c(O)c(O[C@H]2O[C@H](COC(=O)c3cc(O)c(O)c(O)c3)[C@H](O)[C@@H](O)[C@H]2O)c1	2	0.0249146	0.0392032	0.00593876	0.0700565
MOL000570	c1ccc(Nc2ccc3ccccc3c2)cc1	0	0	0	0.0466308	0.0466308
MOL000598	CCCCCCCCCCCCCCCCCCCCCCCCCCCCO	1	0.112757	0.0978952	0.222242	0.432894
MOL000602	O=C(O)C=CC(=O)O	1	0.0368394	0.00560877	0.0267743	0.0692225
MOL000610	CCCCCCCCCCCCC	1	0.121613	0.030263	0.211391	0.363267
MOL000615	CC1=C[C@@H]2C(=C(C)CC[C@H]2C(C)C)CC1	1	0.108987	0.0674465	0.136132	0.312566
MOL000628	CC[C@@H](C=C[C@H](C)[C@H]1CC[C@@H]2[C@@H]3CC=C4C[C@H](O[C@@H]5O[C@H](CO)[C@@H](O)[C@H](O)[C@H]5O)CC[C@]4(C)[C@H]3CC[C@@]21C)C(C)C	3	0.153115	0.0319773	0.362665	0.547758
MOL000635	COc1cc(C=O)ccc1O	0	0.0464561	0.0556582	0.122057	0.224171
MOL000644	C=C[C@H]1[C@H](O)OC=C2C(=O)OCC[C@]21O	2	0.0763199	0.090904	0.0178634	0.185087
MOL000650	C=C[C@H]1[C@H](O[C@@H]2O[C@H](CO)[C@@H](O)[C@H](O)[C@H]2O)OC=C2C(=O)OCC[C@H]21	0	0.0111777	0	0.0313153	0.042493
MOL000651	C=C[C@H]1[C@H](O)OC=C2C(=O)OCC[C@H]21	2	0.105424	0.0517251	0.0819633	0.239112
MOL000663	CCCCCCCCCCCCCCCCCCCCCCCC(=O)O	1	0.0569466	0.0259769	0.122602	0.205526
MOL000666	CCCCCC=O	1	0.0329713	0.0494664	0.10236	0.184798
MOL000668	CCCCCc1ccco1	0	0.0327986	0.0348118	0.179815	0.247425
MOL000676	CCCCOC(=O)c1ccccc1C(=O)OCCCC	0	0.071532	0.0126064	0.202143	0.286281
MOL000704	C=Cc1ccccc1	0	0.0534844	0.00785577	0.0598145	0.121155
MOL000705	CCCCCCC=O	1	0.0262394	0.0521109	0.0892769	0.167627
MOL000712	Cc1ccccc1C(C)C	0	0.0612144	0	0.0598133	0.121028
MOL000714	O=CCc1ccccc1	0	0.0624991	0.034425	0.169273	0.266197
MOL000720	CC1=C(C=O)C(C)(C)CC=C1	1	0.0448032	0.0983777	0.0260342	0.169215
MOL000723	CCCCCC=CC=CC=O	1	0.0340948	0.0313153	0.0774066	0.142817
MOL000767	CCCCCCCCCCCCCCCCCCCCCCCCCCCCCCCCO	1	0.112757	0.0978952	0.222242	0.432894
MOL000771	O=C(O)C=Cc1ccc(O)cc1	2	0.0294994	0.000425975	0.0125315	0.0424568
MOL000775	CCOC(C)=O	1	0.0484799	0.0134341	0.0459615	0.107876
MOL000860	CCCCCCCCCCCCCCCCCC(=O)O	1	0.0569466	0.0259769	0.122602	0.205526
MOL000864	CCCCCCCCCCCCCCC	1	0.121613	0.030263	0.211391	0.363267
MOL000865	CCCCCCCCCCCCCCCC	1	0.121613	0.030263	0.211391	0.363267
MOL000867	CCCCCCCCCCCCCCCCC	1	0.121613	0.030263	0.211391	0.363267
MOL000868	CCCCCCCCCCCCCCCCCCCC	1	0.121613	0.030263	0.211391	0.363267
MOL000869	CCCCCCCCCCCCCCCCCCCCC	1	0.121613	0.030263	0.211391	0.363267
MOL000873	O=C1CCCCC1	1	0.0945374	0.0758062	0.0661879	0.236531
MOL000874	COc1ccc(C(C)=O)c(O)c1	0	0.130773	0.00848893	0.102723	0.241985
MOL000875	C[C@@H]1CC[C@H]2C(C)(C)[C@H]3C[C@@]12CC[C@@]3(C)O	1	0.0865861	0.0387192	0.0902906	0.215596
MOL000878	CC(=O)CCC=C(C)CCC=C(C)CCC=C(C)C	1	0.0544404	0	0.0594707	0.113911
MOL000879	CCCCCCCCCCCCCCCC(=O)OC	1	0.00775768	0.0529809	0.0272537	0.0879923
MOL000880	CCCCCCCCCCCCCCCCCCCCCCC	1	0.121613	0.030263	0.211391	0.363267
MOL000885	CCCCCCCCCCCC	1	0.121613	0.030263	0.211391	0.363267
MOL000886	CCCCCCCCCCCCCC	1	0.121613	0.030263	0.211391	0.363267
MOL000890	CC(C)=CCC[C@H](C)c1ccc(C)cc1	0	0.0565116	0.00323131	0.0765905	0.136333
MOL000920	C=C[C@@](C)(O)CCC=C(C)C	1	0.0589418	0.0100404	0.048853	0.117835
MOL000922	CC1=CC[C@@](O)(C(C)C)CC1	1	0.151128	0.0823678	0.189854	0.42335
MOL000924	CCCCCCCCCC(C)=O	1	0.0528641	0.0258278	0.111338	0.190029
MOL000935	CC1=C2[C@H](CC1)[C@H](C)CC[C@@H]1[C@H]2C1(C)C	1	0.230857	0.0663176	0.292189	0.589363
MOL000953	CC(C)CCC[C@@H](C)[C@H]1CC[C@H]2[C@@H]3CC=C4C[C@@H](O)CC[C@]4(C)[C@@H]3CC[C@]12C	3	0.302438	0.280877	0.518998	1.10231
MOL000967	C=C1CC[C@H]2C[C@@H]1[C@@]2(C)CCC=C(C)C	1	0.138311	0.11317	0.229257	0.480738
MOL000968	C=C(CCC=C(C)C)[C@H]1CC=C(C)CC1	1	0.197147	0.0354758	0.227356	0.459979
MOL000971	CCCCCCCCCCCCCCCC(=O)OCC	1	0.0386183	0.0224522	0.0583541	0.119425
MOL000974	CC(C)c1ccc(C=O)cc1	2	0.0223692	0	0.048336	0.0707052
MOL000983	CCCCCCCCCCCCCCCCCCCCCCCCCCCCCCO	1	0.112757	0.0978952	0.222242	0.432894
MOL001097	Cc1ccccc1C	2	0.0288693	0.0173632	0.052687	0.0989196
MOL001098	Cc1cccc(C)c1	0	0.0450458	0.00587265	0.157528	0.208447
MOL001099	Cc1ccc(C)cc1	2	0.0600102	0.0458744	0.130795	0.236679
MOL001212	CCCCCCCCCCCCCCO	1	0.112757	0.0978952	0.222242	0.432894
MOL001218	CCCCCCCCCCCCO	1	0.112757	0.0978952	0.222242	0.432894
MOL001224	C=CCCCCCCCCCCC	1	0.0229763	0.024602	0.0314969	0.0790752
MOL001242	CC(C)[C@]12CC(=O)[C@H](C)[C@H]1C2	1	0.151783	0.13129	0.160385	0.443458
MOL001273	CC1=CC(=O)[C@@H]2C[C@H]1C2(C)C	1	0.104855	0.165625	0.118583	0.389063
MOL001283	C=C[C@@](C)(O)CCC=C(C)CCC=C(C)C	1	0.060089	0.0258632	0.0478271	0.133779
MOL001285	CCCCCCCCO	1	0.112757	0.0978952	0.222242	0.432894
MOL001300	OCCc1ccccc1	0	0.0908763	0.0384749	0.317328	0.446679
MOL001302	O=C(O)CCCCCCCCC(=O)O	1	0.0506704	0.0186347	0.0449085	0.114214
MOL001306	CC(=O)c1cc(C)ccc1O	0	0.086288	0.0174568	0.132642	0.236387
MOL001314	O=C(O)CCCCCCCC(=O)O	1	0.0506704	0.0186347	0.0449085	0.114214
MOL001323	CC=C(CC[C@@H](C)[C@H]1CC[C@H]2C3=CC[C@H]4[C@H](C)[C@@H](O)CC[C@]4(C)[C@@H]3CC[C@]12C)C(C)C	3	0.209611	0.203863	0.341781	0.755256
MOL001388	C[C@@H]1CC[C@H]2[C@@H]1[C@H]1[C@@H](CC[C@@]2(C)O)C1(C)C	3	0.153053	0.0769767	0.157273	0.387303
MOL001393	CCCCCCCCCCCCCC(=O)O	1	0.0569466	0.0259769	0.122602	0.205526
MOL001394	CCCCCCCCCCCCCCCCCC	1	0.121613	0.030263	0.211391	0.363267
MOL001396	CCCCCCCCCCCCCCC(=O)O	1	0.0569466	0.0259769	0.122602	0.205526
MOL001398	CCC=CCC=CCC=CCCCCCCCC(=O)OC	1	0.0254345	0.0338487	0.0175226	0.0768059
MOL001399	CCCCCCCCCCCCCCCCCCCCCC	1	0.121613	0.030263	0.211391	0.363267
MOL001402	CCCCCCCCCCCCCCCCCCCCCCCCCCCC	1	0.121613	0.030263	0.211391	0.363267
MOL001403	CCCCCCCCC=CCCCCCCCCCCCC(N)=O	1	0.0548733	0.0393394	0.159904	0.254117
MOL001410	CC(C=CC=C(C)C=CC1=C(C)C[C@@H](O)CC1(C)C)=CC=CC=C(C)C=CC=C(C)C=CC1=C(C)C[C@@H](O)CC1(C)C	1	0.0643541	0.0089295	0.0870091	0.160293
MOL001417	CCCCCC=CC=O	1	0.0323437	0	0.101297	0.133641
MOL001468	O=C(O)C[C@H](O)C(=O)O	1	0.0714114	0.0269752	0.0715125	0.169899
MOL001477	NCCc1ccc(O)cc1	0	0.0605676	0.0402368	0.0804037	0.181208
MOL001484	Oc1ccc2c(c1)OC[C@H]1c3cc4c(cc3O[C@@H]21)OCO4	2	0.13011	0.0513416	0.141037	0.322489
MOL001494	CCCCCC=CCC=CCCCCCCCC(=O)OCC	1	0.0462251	0	0.0887129	0.134938
MOL001495	CCC=CCC=CCC=CCCCCCCCC(=O)OCC	1	0.0445832	0.00806894	0.070893	0.123545
MOL001496	CCCCCCCCCCCCCC(=O)OCC	1	0.0386183	0.0224522	0.0583541	0.119425
MOL001498	CCCCCCCCCCCCCCCCCC(=O)OCC	1	0.0386183	0.0224522	0.0583541	0.119425
MOL001501	CCCCCCCCCCCCCCCCC(=O)O	1	0.0569466	0.0259769	0.122602	0.205526
MOL001521	C=C(C)[C@H]1CC[C@@]2(C(=O)O)CC[C@]3(C)[C@H](CC[C@H]4[C@@]5(C)[C@H](C(=O)O)[C@@H](O)C(C)(C)[C@@H]5CC[C@@]43C)[C@H]12	3	0.060408	0.0322551	0.044472	0.137135
MOL001522	COc1cc2c(cc1O)[C@H](Cc1ccc(O)cc1)NCC2	2	0.111921	0.103955	0.275087	0.490963
MOL001523	CC(=O)OCO[P@]1(=O)OC[C@H]2O[C@@H](n3cnc4c(N)ncnc43)[C@H](O)[C@@H]2O1	1	0.00899377	0.0803748	0.00311906	0.0924877
MOL001524	CC[C@H](CC[C@H](C)[C@@H]1CC[C@H]2[C@@H]3CC=C4C[C@@H](O[C@@H]5O[C@H](CO)[C@@H](O)[C@H](O)[C@H]5O)CC[C@]4(C)[C@H]3CC[C@@]21C)C(C)C	3	0.258401	0.132407	0.528081	0.918888
MOL001525	CC[C@H](CC[C@H](C)[C@@H]1CC[C@H]2[C@@H]3CC=C4C[C@@H](O)CC[C@]4(C)[C@H]3CC[C@@]21C)C(C)C	3	0.301026	0.25882	0.475854	1.0357
MOL001526	CC(C)=C[C@H]1C[C@@](C)(O)[C@H]2[C@H]3CC[C@@H]4[C@@]5(C)CC[C@H](O[C@@H]6OC[C@H](O)[C@@H](O[C@H]7O[C@@H](CO[C@H]8O[C@@H](CO)[C@H](O)[C@@H](O)[C@@H]8O)[C@H](O)[C@@H](O)[C@@H]7O[C@H]7OC[C@@H](O)[C@H](O)[C@@H]7O)[C@H]6O[C@H]6O[C@@H](C)[C@H](O)[C@@H](O)[C@@H]6O)C(C)(C)[C@@H]5CC[C@@]4(C)[C@]34CO[C@]2(C4)O1	0	0.0666505	0	0.0644451	0.131096
MOL001527	CC(C)=C[C@@H]1C[C@](C)(O)[C@@H]2[C@H]3CC[C@H]4[C@]5(C)CC[C@H](O)C(C)(C)[C@H]5CC[C@]4(C)[C@]34CO[C@]2(C4)O1	3	0.102215	0.112336	0.0949635	0.309514
MOL001528	CC(C)=C[C@@]12C[C@@](C)(O)[C@@H]3[C@H]4CC[C@@H]5[C@](C)(CC[C@H]6C(C)(C)[C@@H](O[C@H]7OC[C@H](O)[C@H](O[C@@H]8O[C@@H](CO)[C@H](O)[C@H](O)[C@H]8O[C@@H]8OC[C@@H](O)[C@H](O)[C@H]8O)[C@@H]7O[C@H]7O[C@@H](C)[C@H](O)[C@@H](O)[C@@H]7O)CC[C@]56C)[C@@H]4C[C@]3(CO1)O2	0	0.0777024	0.0054057	0.0711393	0.154247
MOL001529	CC(C)=C[C@@]12C[C@@](C)(O)[C@@H]3[C@@H]4CC[C@H]5[C@](C)(CC[C@H]6C(C)(C)[C@@H](O)CC[C@]56C)[C@H]4C[C@]3(CO1)O2	3	0.104185	0.171438	0.112242	0.387865
MOL001530	COc1c(O)cc2c3c1-c1ccccc1C[C@@H]3N(C)CC2	2	0.129217	0.0355396	0.330561	0.495317
MOL001531	COc1cc2c3c(c1OC)-c1ccccc1C[C@@H]3N(C)CC2	2	0.108835	0.108608	0.274531	0.491974
MOL001532	CC[C@H](CC[C@@H](C)[C@H]1CC[C@@H]2[C@@H]3CC=C4C[C@@H](O)CC[C@]4(C)[C@H]3CC[C@@]21C)C(C)C	3	0.301026	0.25882	0.475854	1.0357
MOL001533	CC(C)C[C@H]1NC(=O)[C@H](NC(=O)[C@@H](Cc2ccccc2)N(C)C)[C@@H](C(C)C)Oc2ccc(cc2)C=CNC1=O	2	0.0902852	0.00157224	0.175799	0.267656
MOL001534	CN[C@H](Cc1ccccc1)C(=O)N[C@H]1C(=O)N[C@H](CC(C)C)C(=O)NC=Cc2ccc(cc2)O[C@@H]1C(C)C	2	0.111345	0	0.19475	0.306095
MOL001535	CO[C@H]1CNC(=O)[C@@H](CC(C)C)NC(=O)[C@H](NC(=O)[C@@H](Cc2ccccc2)N(C)C)[C@@H](C(C)C)Oc2ccc1cc2	2	0.0577056	0	0.0846454	0.142351
MOL001536	CC(C)C[C@@H](O)[C@H]1NC(=O)[C@H](NC(=O)[C@@H](Cc2ccccc2)N(C)C)[C@@H](C(C)C)Oc2ccc(cc2)C=CNC1=O	2	0.0680022	0.000437616	0.119794	0.188234
MOL001537	CC(C)C[C@@H]1NC(=O)[C@@H](NC(=O)[C@@H](Cc2ccccc2)N(C)C)[C@H](C(C)C)Oc2ccc(cc2)[C@@H](O)CNC1=O	2	0.0712217	0	0.145264	0.216486
MOL001538	CC(C)C[C@H](NC(=O)[C@@H](NC(=O)[C@H](Cc1ccccc1)N(C)C)[C@@H](Oc1ccc(C=O)cc1)C(C)C)C(N)=O	2	0.0177695	0	0.0444711	0.0622406
MOL001539	CC(C)C[C@H]1NC(=O)[C@H](NC(=O)C=Cc2ccccc2)[C@@H](C(C)C)Oc2ccc(cc2)C=CNC1=O	2	0.0833595	0.00438826	0.108954	0.196702
MOL001540	COc1cc2oc(-c3ccc(O)cc3)cc(=O)c2c(O)c1[C@@H]1O[C@H](CO)[C@@H](O)[C@H](O)[C@H]1O[C@@H]1O[C@H](CO)[C@@H](O)[C@H](O)[C@H]1O	2	0.00683132	0.00150011	0.0345306	0.0428621
MOL001541	COc1cc2oc(-c3ccc(O)cc3)cc(=O)c2c(O)c1[C@@H]1O[C@H](CO)[C@@H](O)[C@H](O)[C@H]1O	2	0.00752503	0.0111108	0.0755975	0.0942333
MOL001542	COc1cc2oc(-c3ccc(O)cc3)cc(=O)c2c(O)c1[C@H]1O[C@@H](CO)[C@H](O)[C@H](O)[C@@H]1O	2	0.00752503	0.0111108	0.0755975	0.0942333
MOL001543	O=c1cc(-c2ccc(O)cc2)oc2c([C@@H]3O[C@H](CO)[C@@H](O)[C@H](O)[C@H]3O)c(O)c([C@@H]3O[C@H](CO)[C@@H](O)[C@H](O)[C@H]3O)c(O)c12	2	0.0150165	0.0861114	0.0576409	0.158769
MOL001544	COc1cc2oc(-c3ccc(O)cc3)cc(=O)c2c(O)c1[C@H]1O[C@@H](CO)[C@H](O[C@@H]2O[C@@H](CO)[C@@H](O)[C@H](O)[C@H]2O)[C@@H](O)[C@@H]1O	2	0.00724724	0.000478885	0.0343664	0.0420925
MOL001545	COc1cc2oc(-c3ccc(O)cc3)cc(=O)c2c(O)c1[C@H]1O[C@@H](CO)[C@H](O)[C@@H](O)[C@@H]1O	2	0.00752503	0.0111108	0.0755975	0.0942333
MOL001546	[H]/C1=C(\OC([H])([H])[H])C(OC([H])([H])[H])=C2/C(=C1/[H])C([H])([H])[C@@]4([H])C3=C2C(O[H])=C(O[H])C([H])=C3C([H])([H])C([H])([H])N4(C([H])([H])[H])C([H])([H])[H]	1	0.0220161	0.0142854	0.0831505	0.119452
MOL001547	COc1cc(C=CC(=O)OC[C@H]2O[C@@H](O[C@H]3[C@H](O)[C@@H](O)[C@H](CO)O[C@@H]3c3c(C)cc4oc(-c5ccc(O)cc5)cc(=O)c4c3O)[C@H](O)[C@@H](O)[C@@H]2O)ccc1O	2	0.0258869	0.00911862	0.00772435	0.0427299
MOL001548	COC1=Cc2oc(-c3ccc(O)cc3)cc(=O)c2C[C@@H]1[C@@H]1O[C@H](CO)[C@@H](O)[C@@H](O)[C@H]1O[C@H]1O[C@@H](COC(=O)C=Cc2cc(OC)c(O)c(OC)c2)[C@H](O)[C@H](O)[C@@H]1O	2	0.0171519	0.0168213	0.0123419	0.046315
MOL001549	C=C(C)[C@@H]1CC[C@]2(C(=O)O)CC[C@]3(C)C(=CC[C@H]4[C@@]5(C)C[C@@H](O)[C@H](O)C(C)(C)[C@H]5CC[C@]43C)[C@@H]12	3	0.0608369	0.0588046	0.0190237	0.138665
MOL001550	CC[C@H](C)[C@@H]1NC(=O)[C@H]2[C@H](CCN2C(=O)[C@H](NC(=O)[C@@H](Cc2ccccc2)N(C)C)[C@@H](C)CC)Oc2ccc(cc2)C=CNC1=O	2	0.0330763	0.0169493	0.107045	0.157071
MOL001551	C=C(C)[C@@H]1CC[C@]2(CO)CC[C@]3(C)[C@H](CC[C@@H]4[C@@]5(C)CC[C@H](O)C(C)(C)[C@@H]5CC[C@]43C)[C@@H]12	3	0.0305653	0.0412461	0.0393964	0.111208
MOL001556	C=C1CCC=C(C)CC[C@@H]2[C@@H]1CC2(C)C	1	0.184536	0.248125	0.185509	0.61817
MOL001562	C=CCCCCCCCCCCCCCCCCC	1	0.0229763	0.024602	0.0314969	0.0790752
MOL001569	CCCCCCCC[C@@H](CC)c1ccccc1	0	0.166607	0.00736736	0.300277	0.47425
MOL001578	CC(=O)c1ccccc1	0	0.0356869	0	0.107065	0.142752
MOL001585	C=CCCCCCCC=CCCCCCCCC=O	1	0.0400098	0.00636532	0.0326344	0.0790096
MOL001599	CC1=C[C@@H]2[C@H](CC1)[C@](C)(O)CCC2(C)C	1	0.101643	0.0746004	0.130835	0.307078
MOL001600	CC1=CC[C@@H]2[C@H]3[C@H](C(C)C)CC[C@]2(C)[C@@H]13	3	0.212618	0.276836	0.241784	0.731238
MOL001604	C=C[C@](C)(O)CC[C@H]1OC1(C)C	0	0.0621193	0.0618414	0.035673	0.159634
MOL001606	C=C(C)[C@@H]1CCC2=CCC[C@@H](C)[C@]2(C)C1	1	0.150178	0.0561912	0.146954	0.353323
MOL001618	CCCCCC=CC=CC(=O)NCC(C)C	1	0.0619942	0.0161266	0.154365	0.232486
MOL001619	CCCCCCCCCCCCCCCCCCC	1	0.121613	0.030263	0.211391	0.363267
MOL001640	CCCCCCCCCC(=O)O	1	0.0569466	0.0259769	0.122602	0.205526
MOL001680	COC(=O)C1=CO[C@@H](O[C@@H]2O[C@H](CO)[C@@H](O)[C@H](O)[C@H]2O)[C@@H]2[C@@H](C)[C@@H](O)C[C@H]12	0	0.0318548	0.00599212	0.0278484	0.0656952
MOL001681	COC(=O)C1=CO[C@@H](O)[C@@H]2[C@@H](C)[C@@H](O)C[C@H]12	1	0.0613489	0.0202836	0.0520343	0.133667
MOL001682	COC(=O)C1=CO[C@@H](O[C@@H]2O[C@H](CO)[C@@H](O)[C@H](O)[C@H]2O)[C@@H]2[C@H](C)O[C@@H](O)C[C@H]12	0	0.0150235	0.00559068	0.0178613	0.0384755
MOL001683	COC(=O)C1=CO[C@@H](O)[C@@H]2[C@H](C)O[C@@H](O)C[C@H]12	1	0.0504679	0.000877619	0.0443532	0.0956987
MOL001691	O=C1O[C@H]([C@@H](O)CO)C(O)=C1O	1	0.187955	0.0542417	0.105984	0.34818
MOL001696	CC(C)=CCc1c(-c2ccc(O)cc2O)oc2c3c(cc(O)c2c1=O)OC(C)(C)C=C3	0	0.0920935	0.246375	0.125876	0.464344
MOL001737	O=C(O)c1c[nH]c2ccccc12	0	0.0609352	0.01623	0.142785	0.21995
MOL001739	CCCCCCC=CCCCCCCCC(=O)O	1	0.0410699	0	0.115569	0.156639
MOL001746	CCCCCCCCC=CCCCCCCCC(N)=O	1	0.0548733	0.0393394	0.159904	0.254117
MOL001747	CCCCCCCCCCCCCCCCCCCCCCCC	1	0.121613	0.030263	0.211391	0.363267
MOL001752	C=Cc1ccc(O)c(OC)c1	0	0.0229744	0.0214791	0.0665561	0.11101
MOL001771	CC[C@@H](CC[C@@H](C)[C@H]1CC[C@H]2[C@@H]3CC=C4C[C@@H](O)CC[C@]4(C)[C@H]3CC[C@]12C)C(C)C	3	0.301026	0.25882	0.475854	1.0357
MOL001788	Nc1ncnc2[nH]cnc12	1	0.00974672	0.0527386	0.0115421	0.0740274
MOL001789	O=C(C=Cc1ccc(O)cc1)c1ccc(O)cc1O	2	0.0902392	0.011752	0.0523214	0.154313
MOL001792	O=C1C[C@@H](c2ccc(O)cc2)Oc2cc(O)ccc21	2	0.0987422	0.192951	0.0478205	0.339514
MOL001815	C=CCCCCCCCCCCCCCCCCCCCCC	1	0.0229763	0.024602	0.0314969	0.0790752
MOL001816	CCCCCCCCCCCCCCCC(N)=O	1	0.0569216	0.0882358	0.163709	0.308866
MOL001850	CC1=CC(=O)CC(C)(C)C1	1	0.0918029	0.133076	0.0744496	0.299328
MOL001863	COC(=O)CCCCCCCCCCCCC(C)C	1	0.0451973	0.0052519	0.0291873	0.0796365
MOL001880	O=C(O)C(=O)O	1	0.0592165	0	0.0259737	0.0851902
MOL001886	O=C(O)[C@@H](O)[C@H](O)C(=O)O	1	0.0667346	0.00615083	0.0573909	0.130276
MOL001889	CCCCCC=CCC=CCCCCCCCC(=O)OC	1	0.0229116	0.0154452	0.0400649	0.0784216
MOL001893	C[C@@H](O)[C@@H](C)O	1	0.133828	0.0202939	0.19893	0.353052
MOL001901	C=C(CC[C@@H](C)[C@H]1CC[C@@]2(C)[C@@H]3CC[C@H]4C(C)(C)[C@@H](O)CC[C@@]45C[C@@]35CC[C@]12C)C(C)C	2	0.0652078	0.0505478	0.0813743	0.19713
MOL001906	COC(=O)c1cc(O)c(O)c(O)c1	2	0.0809248	0.0780626	0.148518	0.307505
MOL001943	CCCCC/C=C\C/C=C\CCCCCCCC(=O)O[C@H](COC(=O)CCCCCCCCCCCCCCC)COP(=O)([O-])OCC[N+](C)(C)C	1	0.0644086	0	0.14971	0.214119
MOL001949	C=C[C@@H](O)C#CC#CCC=CCCCCCCC	1	0.0663446	0	0.135788	0.202132
MOL001955	O=C(C=Cc1ccc(O)c(O)c1)O[C@@H]1C[C@](O)(C(=O)O)C[C@@H](O)[C@H]1O	2	0.0274498	0.0413947	0.0963787	0.165223
MOL001972	CC(C)=C1CC[C@@H](C)CC1=O	1	0.116572	0.0833417	0.162156	0.36207
MOL001979	CC(C)=CCC[C@@H](C)[C@H]1CC[C@@]2(C)C3=C(CC[C@]12C)[C@@]1(C)CC[C@H](O)C(C)(C)[C@@H]1CC3	3	0.120761	0.18681	0.194541	0.502112
MOL001996	C=C(C)[C@@H]1CC[C@]2(C(=O)O)CC[C@]3(C)[C@H](CC[C@@H]4[C@@]5(C)CCC(=O)C(C)(C)[C@@H]5CC[C@]43C)[C@@H]12	3	0.0568588	0.0679297	0.034076	0.158865
MOL002029	Cc1ccc([C@]2(C)CCCC2(C)C)cc1	2	0.0545739	0.0344835	0.0894727	0.17853
MOL002033	CC1=CC[C@]2(C)CCCC(C)(C)[C@@]23C[C@@H]13	1	0.154776	0.100238	0.154674	0.409687
MOL002046	CCCCCC(=O)O	1	0.0522832	0.0239086	0.129097	0.205289
MOL002098	CCCC=C1OC(=O)c2c(O)cccc21	0	0.100343	0.0256099	0.231366	0.357319
MOL002102	CCCC=C1OC(=O)C2=C1CC[C@H]1[C@H]3C=C4C(=O)O/C(=C/CCC)[C@@]4(CC3)[C@@H]21	0	0.0181717	0	0.00672213	0.0248939
MOL002110	CC=C(C)C=CC=C(C)C	1	0.103507	0.00128118	0.0955867	0.200375
MOL002111	CCCC=C1OC(=O)c2ccccc21	0	0.0818739	0	0.15436	0.236234
MOL002137	CCCCCCCC	1	0.121613	0.030263	0.211391	0.363267
MOL002143	CCCC=C1OC(=O)c2ccc(O)cc21	0	0.114516	0.00924641	0.134951	0.258713
MOL002144	CCCC(=O)[C@]1(O)OC(=O)C2=C1CCC=C2	0	0.104552	0.121555	0.154374	0.380482
MOL002145	CC[C@@H](O)C=C1OC(=O)c2ccccc21	0	0.0662336	0.0081304	0.112624	0.186988
MOL002166	CCCCC(C)C	1	0.0832262	0.00774005	0.170662	0.261628
MOL002167	COC(=O)c1ccco1	0	0.0520789	0.0476029	0.208761	0.308443
MOL002180	CCCCC(=O)CCC	1	0.0574682	0.0563468	0.111793	0.225608
MOL002184	CCCC[C@H]1C=CCC=CC1	1	0.0603895	0.0289152	0.0573591	0.146664
MOL002198	CCCCCCC	1	0.121613	0.030263	0.211391	0.363267
MOL002201	CCCC=C1OC(=O)C2=C1CCC=C2	0	0.134942	0.0413261	0.114526	0.290795
MOL002223	NCCS(=O)(=O)O	1	0.0931296	0.0471992	0.0861482	0.226477
MOL002225	OCC=Cc1ccccc1	2	0.00904988	0	0.118323	0.127373
MOL002250	O=C(OC[C@H]1O[C@H](OC(=O)c2cc(O)c(O)c(O)c2)[C@H](O)[C@@H](OC(=O)c2cc(O)c(O)c(O)c2)[C@@H]1O)c1cc(O)c(O)c(O)c1	2	0.0157614	0.0415499	0.0280313	0.0853426
MOL002307	CCCCCCCCCCCCCCCC(=O)OCC1=C[C@@H]2C(=O)[C@]3(C=C(C)[C@H](O)[C@@]3(O)[C@@H]1O)[C@H](C)C[C@@H]1[C@H]2C1(C)C	1	0.0943305	0.12643	0.0735062	0.294267
MOL002311	COc1c(CC=C(C)C)c(O)cc2oc(=O)c3c4ccc(O)cc4oc3c12	0	0.0347692	0.052339	0.04344	0.130548
MOL002313	CC=C(C)C(=O)O[C@H]1[C@H](OC(=O)C(C)=CC)[C@]2(CO)[C@H](O)[C@H](O)[C@]3(C)C(=CC[C@@H]4[C@@]5(C)CC[C@H](O[C@@H]6O[C@H](C(=O)OC)[C@@H](O)[C@H](O[C@@H]7OC[C@H](O)[C@H](O)[C@H]7O)[C@H]6O)[C@@](C)(C(=O)OC)[C@H]5CC[C@]43C)[C@@H]2CC1(C)C	0	0.0349055	0.0512139	0.0451308	0.13125
MOL002314	CC=C(C)C(=O)O[C@H]1[C@H](OC(=O)C(C)=CC)[C@@]2(CO)[C@H](CC1(C)C)C1=CC[C@@H]3[C@@]4(C)CC[C@H](O)[C@@](C)(C(=O)OC)[C@H]4CC[C@@]3(C)[C@]1(C)[C@@H](O)[C@H]2O	3	0.124825	0.201125	0.145699	0.471649
MOL002343	COc1ccc2cc1Oc1ccc(cc1)C[C@H]1c3cc(c(OC)cc3CCN1C)Oc1c(OC)c(OC)cc3c1[C@H](C2)N(C)CC3	2	0.0883569	0.00871109	0.152291	0.249359
MOL002363	CC(=O)C=CC1=C(C)CCCC1(C)C	1	0.0196459	0.00551638	0.0476989	0.0728612
MOL002365	C=C(C)[C@H]1CC=C(C)C(=O)C1	1	0.177632	0.154852	0.167684	0.500168
MOL002373	Cc1c(O)cc2c(c1C)O[C@](C)(CCC[C@H](C)CCC[C@H](C)CCCC(C)C)CC2	0	0.196416	0.119076	0.214238	0.52973
MOL002376	CCCCCCCCCCCCCCCCCCCCCCCCC	1	0.121613	0.030263	0.211391	0.363267
MOL002378	CCCCCCCCCCC	1	0.121613	0.030263	0.211391	0.363267
MOL002442	COc1cc(C=CC(=O)O[C@H]2CC[C@@]3(C)C(=CC[C@H]4[C@H]5CC[C@H]([C@H](C)CCCC(C)C)[C@@]5(C)CC[C@@H]43)C2)ccc1O	3	0.316708	0.134691	0.578564	1.02996
MOL002480	C=CC(C)(C)O	1	0.123999	0.112821	0.0887263	0.325546
MOL002496	CC(=O)CCC=C(C)C	1	0.044139	0	0.0343385	0.0784775
MOL002521	C=C(C)CCC[C@@H](C)C1=CCC(C)=CC1	1	0.152057	0.0712754	0.133932	0.357265
MOL002534	CC1=C[C@@H]2C(=CC1)[C@H](C)CC[C@H]2C(C)C	1	0.0732084	0.0478443	0.0682731	0.189326
MOL002547	C[C@H]1C=C[C@@H]2[C@H](C1)C2(C)C	1	0.147176	0.0602658	0.1686	0.376042
MOL002565	COc1ccc2c(c1)O[C@H]1c3ccc(O)cc3OC[C@@H]21	2	0.140705	0.0448221	0.172918	0.358445
MOL002579	COc1cc(CNC(=O)CCCCC=CC(C)C)ccc1O	0	0.0481723	0.0328268	0.122436	0.203435
MOL002669	COc1cc(C=CC(=O)O[C@H]2CC[C@@]3(C)C(=CC[C@H]4[C@H]5CC[C@H]([C@@H](C)CC[C@@H](C)C(C)C)[C@@]5(C)CC[C@@H]43)C2)ccc1O	3	0.293262	0.191033	0.531696	1.01599
MOL002678	CCc1ccccc1	0	0.0979439	0.0214028	0.255835	0.375182
MOL002693	C[C@@H]1O[C@@H](OC[C@H]2O[C@@H](Oc3c(-c4ccc(O)cc4)oc4cc(O)cc(O)c4c3=O)[C@H](O)[C@@H](O)[C@@H]2O)[C@H](O)[C@H](O)[C@H]1O	0	0.0666753	0.0142073	0.0122443	0.0931269
MOL002703	C=CCCCCCCCCCCCCCCCC	1	0.0229763	0.024602	0.0314969	0.0790752
MOL002730	Cc1cc2nc3c(=O)[nH]c(=O)nc-3n(C[C@H](O)[C@H](O)[C@H](O)CO)c2cc1C	0	0.125494	0	0.045113	0.170607
MOL002742	CC(C=CC=C(C)C=CC1=C(C)C[C@H](O)CC1(C)C)=CC=CC=C(C)C=CC=C(C)C=C[C@H]1C(C)=C[C@H](O)CC1(C)C	1	0.0810302	0.0335237	0.10819	0.222743
MOL002778	c1ccc2scnc2c1	0	0.016002	0	0.0713286	0.0873306
MOL002783	O=C(O)c1ccc(=O)oc1	0	0.0270161	0.0102408	0.120622	0.157878
MOL002830	Cc1ccc(O)cc1	0	0.0920215	0.0406705	0.110529	0.243222
MOL002844	O=C1C[C@@H](c2ccccc2)Oc2cc(O)cc(O)c21	2	0.0530714	0.00660593	0.0792964	0.138974
MOL002850	Cc1cc(C(C)(C)C)c(O)c(C(C)(C)C)c1	0	0.123692	0.0961085	0.161143	0.380944
MOL002879	CC(C)CCCCCOC(=O)c1ccccc1C(=O)OCCCCCC(C)C	0	0.0849117	0.0258391	0.185437	0.296188
MOL002883	CCCCCCCCC=CCCCCCCCC(=O)OCC	1	0.0373136	0	0.0782644	0.115578
MOL002943	CCCCO	1	0.126103	0.0597923	0.219732	0.405628
MOL002972	C=C(CCC=C(C)C)[C@@H]1CC=C(C)CC1	1	0.197147	0.0354758	0.227356	0.459979
MOL002983	COc1ccccc1O	2	0.0968576	0.042198	0.161725	0.300781
MOL002998	Oc1ccccc1	2	0.0698816	0.0754669	0.198389	0.343737
MOL003010	O=C(O)[C@H]1O[C@H](Oc2c(-c3ccc(O)c(O)c3)oc3cc(O)cc(O)c3c2=O)[C@H](O)[C@@H](O)[C@@H]1O	0	0.0761184	0.0209987	0.045554	0.142671
MOL003050	CCCCCCCCC(=O)O	1	0.0569466	0.0259769	0.122602	0.205526
MOL003080	CCCCCCCCCCCCCC(C)C	1	0.109086	0.00442664	0.199792	0.313305
MOL003126	CC1=C[C@@H]2[C@@H](C(C)C)CC=C(C)[C@@H]2CC1	1	0.137402	0.0167536	0.191697	0.345852
MOL003137	COc1cc2oc(-c3ccc(O)c(O)c3)cc(=O)c2c(O)c1[C@@H]1O[C@H](CO)[C@@H](O)[C@H](O)[C@H]1O	2	0.0461446	0	0.0896082	0.135753
MOL003166	C=C[C@H]1[C@H](O[C@@H]2O[C@H](CO)[C@@H](O)[C@H](O)[C@H]2O)OC=C2C(=O)OCC[C@]21O	0	0.0391063	3.05e-05	0	0.0391369
MOL003218	CC(C)=CCc1c(-c2oc3cc(O)c(O)cc3c(=O)c2O)ccc(O)c1O	0	0.130662	0.0615365	0.117073	0.309271
MOL003304	CCCCCCCCCCCCCCCCCCCCCCCCCCCCCCC	1	0.121613	0.030263	0.211391	0.363267
MOL003374	CCCC=CCC=CCCCCCCCc1cccc(O)c1O	0	0.116946	0.0155904	0.18393	0.316466
MOL003484	c1ccc2c(c1)ccc1ccccc12	0	0.0392678	0.0024098	0.0807273	0.122405
MOL003501	C[C@@H]1CC[C@H]2C[C@@H](C)CC[C@@H]2C1	1	0.0913717	0.0153976	0.0955022	0.202272
MOL003509	CCCCCCCCCO	1	0.112757	0.0978952	0.222242	0.432894
MOL003527	CC(=O)CC(C)(C)O	1	0.112656	0	0.111347	0.224003
MOL003534	CC1=CC[C@H]2C(C)=CC[C@@H](C(C)C)[C@@H]2C1	1	0.148906	0.0488539	0.146849	0.344609
MOL003535	Cc1ccc2c(c1)C=CCC2(C)C	0	0.0972962	0.0181121	0.157928	0.273336
MOL003546	C[C@@H]1CCCC2=CC(=O)[C@H]3[C@@H](C3(C)C)[C@]21C	1	0.166569	0.152823	0.201509	0.520901
MOL003547	CC=Cc1cc(OC)c(OC)cc1OC	0	0.0585274	0.0998773	0.0693804	0.227785
MOL003573	CC1=CC[C@@H](C(C)C)c2cc(C)ccc21	0	0.223548	0.0284654	0.287583	0.539596
MOL003578	CC(C)=CCC[C@@H](C)[C@H]1CC[C@@]2(C)[C@@H]3CC[C@H]4C(C)(C)[C@@H](O)CC[C@@]45C[C@@]35CC[C@]12C	2	0.0826061	0.139382	0.089074	0.311062
MOL003587	C=C(C)[C@@H]1CC[C@@H](C)[C@]12CC=C(C)CC2	1	0.129106	0.0468469	0.156275	0.332228
MOL003656	CC(C)=CCc1c(O)cc(O)c2c(=O)c(-c3ccc(O)cc3)coc12	0	0.0619086	0.0268947	0.0547963	0.1436
MOL003662	O=c1cc(-c2ccc(O)cc2)oc2cc(O)ccc12	0	0.0863203	0.178998	0.0982925	0.363611
MOL003686	COc1cc(-c2oc3cc(O)cc(O)c3c(=O)c2O[C@@H]2O[C@H](CO[C@@H]3O[C@@H](C)[C@H](O)[C@@H](O)[C@H]3O)[C@@H](O)[C@H](O)[C@H]2O)ccc1O	0	0.0330623	0.0110033	0	0.0440656
MOL003788	O=C(C=Cc1ccccc1)OCc1ccccc1	2	0.05537	0	0.105607	0.160977
MOL003789	c1ccc2c(c1)CCO2	0	0.0631136	0.104126	0.0998954	0.267135
MOL003800	NC(=O)NCCC[C@H](N)C(=O)O	1	0.0981168	0.00788651	0.124025	0.230028
MOL003877	CC(C)CCO	1	0.0615307	0.0203751	0.0866764	0.168582
MOL003896	COc1ccc2c(=O)c(-c3ccccc3)c(C)oc2c1	0	0.0150504	0.0168264	0.146766	0.178643
MOL003940	CCCCCCCCCCCCCCCCCC(N)=O	1	0.0569216	0.0882358	0.163709	0.308866
MOL003955	N[C@@H](CSSC[C@H](N)C(=O)O)C(=O)O	1	0.0827029	0	0.0471131	0.129816
MOL003969	N[C@@H](CO)C(=O)O	1	0.048425	0	0.0458974	0.0943224
MOL003971	C[C@@H](O)[C@H](N)C(=O)O	1	0.123209	0	0.0702023	0.193411
MOL003985	CC1(C)[C@@H]2C=C(C=O)CC[C@@H]21	1	0.0867311	0.0933455	0.131028	0.311104
MOL004048	O=C(CO)[C@H](O)[C@@H](O)[C@@H](O)CO	1	0.128515	0.0080746	0.0924996	0.229089
MOL004178	O=c1cc(-c2ccc(O)c(O)c2)oc2c([C@@H]3O[C@H](CO)[C@@H](O)[C@H](O)[C@H]3O)c(O)cc(O)c12	2	0.0563826	0	0.0836543	0.140037
MOL004284	CCCCCCCCCCCCCCCCCC(C)=O	1	0.0528641	0.0258278	0.111338	0.190029
MOL004328	O=C1C[C@@H](c2ccc(O)cc2)Oc2cc(O)cc(O)c21	2	0.0999912	0	0.0625347	0.162526
MOL004368	O=c1c(O[C@@H]2O[C@H](CO)[C@H](O)[C@H](O)[C@H]2O)c(-c2ccc(O)c(O)c2)oc2cc(O)cc(O)c12	0	0.0592782	0.0139404	0.0168064	0.0900249
MOL004385	CC(C)=CCc1cc(-c2cc(=O)c3c(O)cc(O)cc3o2)ccc1O	0	0.081698	0	0.02989	0.111588
MOL004474	CCc1ccc(O)cc1	2	0.125936	0.0440184	0.191288	0.361242
MOL004479	Cc1ccccc1O	0	0.0968607	0.0717007	0.12687	0.295431
MOL004498	CC(=O)[C@H]1CC[C@@]2(O)[C@]1(C)[C@H](OC(=O)c1cccnc1)C[C@H]1[C@@]3(C)CC[C@H](O)CC3=CC[C@]12O	3	0.0796583	0.0438231	0.0921626	0.215644
MOL004582	Cc1cccc2ccccc12	0	0.0809749	0.0606095	0.0946926	0.236277
MOL004589	CCCCCC(C)C	1	0.0926152	0.00356936	0.18637	0.282555
MOL004590	CCCCCCCCCCCCCCC(C)C	1	0.109086	0.00442664	0.199792	0.313305
MOL004613	CCCC=C1OC(=O)C2=C1CC[C@H]1[C@@H]2[C@@]2(OC(=O)C3=C2CCC=C3)[C@H]1CCC	0	0.104634	0.00835005	0.0480062	0.16099
MOL004623	COc1cc2c(cc1C(C)=O)C=CC(C)(C)O2	2	0.0124985	0.00555619	0.0337934	0.051848
MOL004632	C=C(C)[C@@H]1CC[C@]2(C(=O)O)CC[C@]3(C)[C@H](CC[C@@H]4[C@@]5(C)CCC(=O)[C@@](C)(CO)[C@@H]5CC[C@]43C)[C@@H]12	3	0.0562293	0.139229	0.0623331	0.257791
MOL004664	CCCCCCC(=O)O	1	0.0569466	0.0259769	0.122602	0.205526
MOL004682	CCCCCCCC(=O)OC	1	0.00775768	0.0529809	0.0272537	0.0879923
MOL004708	CC1=C[C@@H]2[C@@H](C(C)C)CC[C@@](C)(O)[C@@H]2CC1	1	0.149511	0.0739735	0.196085	0.41957
MOL004723	C=C1CC=C(C(C)C)CC1	1	0.0686253	0.0761472	0.0506019	0.195374
MOL004734	CCCC=O	1	0.0936424	0.0161138	0.132069	0.241826
MOL004741	CC1(C)CCC[C@@]2(C)OC(=O)C=C12	1	0.0519853	0.184331	0.0322899	0.268606
MOL004766	CCCCCCCCCCCCCCCCCCCl	1	0.0762645	0.0191883	0.100112	0.195565
MOL004783	CCCCCCCCC	1	0.121613	0.030263	0.211391	0.363267
MOL004784	CCCCCCCCCCCCCCCCCCO	1	0.112757	0.0978952	0.222242	0.432894
MOL004791	CCCCCCCCCCCCCCCCO	1	0.112757	0.0978952	0.222242	0.432894
MOL004801	CO[C@H]1c2ccc(O[C@@H]3O[C@H](CO)[C@@H](O)[C@H](O)[C@H]3O)cc2O[C@@H](O)[C@@H]1c1ccccc1	0	0.00840677	0.00922869	0.0493171	0.0669525
MOL004802	CCCC=CCOCCCC	1	0.0787169	0	0.157996	0.236713
MOL004803	CC(C)=CCc1cc([C@H]2Oc3c(ccc(O)c3CC=C(C)C)C(=O)[C@@H]2O)ccc1O	2	0.0554297	0.150705	0.0425167	0.248651
MOL004804	CC1(C)[C@@H](O)CC[C@]2(C)[C@H]3C(=O)C=C4[C@@H]5C[C@@](C)(C(=O)O)CC[C@]5(C)CC[C@@]4(C)[C@]3(C)CC[C@@H]12	3	0.0450118	0.0740173	0.0098497	0.128879
MOL004805	CC(C)=CCc1cc([C@@H]2CC(=O)c3ccc4c(c3O2)C=CC(C)(C)O4)ccc1O	2	0.138214	0.379625	0.158147	0.675986
MOL004806	CC=Cc1cc([C@H]2CC(=O)c3ccc(O)c(CC=C(C)C)c3O2)ccc1OC(C)C	2	0.0649297	0.158018	0.0190426	0.24199
MOL004807	O=C(O)[C@H]1O[C@@H](O)[C@H](O)[C@@H](O)[C@@H]1O	0	0.0378871	0.0322978	0.114028	0.184213
MOL004808	COc1cc2c(c(O)c1CC=C(C)C)C(=O)[C@H](c1ccc(O)cc1O)CO2	2	0.0241256	0.149074	0.0515959	0.224796
MOL004809	COc1cc2oc(Oc3ccc(O)cc3O)c(-c3ccccc3)c(=O)c2cc1CC=C(C)C	0	0.116576	0.0478747	0.131972	0.296424
MOL004810	CC1(C)C=Cc2c(O)ccc([C@@H]3COc4cc(O)cc(O)c4C3=O)c2O1	2	0.0867496	0.186211	0.140295	0.413256
MOL004811	COc1c(CC=C(C)C)c(O)cc2c1C[C@H](c1ccc(O)cc1O)CO2	2	0.0731605	0.149708	0.14906	0.371928
MOL004812	COc1cc2c(c(OC)c1CC=C(C)C)C[C@@H](c1ccc(O)cc1O)CO2	2	0.0742055	0.0883103	0.147086	0.309602
MOL004813	COc1ccc([C@H]2COc3cc(O)ccc3C2)c(O)c1CC=C(C)C	2	0.035151	0.0244533	0.0784312	0.138035
MOL004814	COc1cc(O)cc2oc(=O)c3c4ccc(O)cc4oc3c12	0	0.0721382	0.0471258	0.0885751	0.207839
MOL004815	CC1(C)C=Cc2cc(C=CC(=O)c3ccc(O)cc3O)ccc2O1	2	0.0383389	0.0140392	0.0858108	0.138189
MOL004816	CC(C)=CCc1cc(C[C@@H](O)C(=O)c2cc(CC=C(C)C)c(O)cc2O)ccc1O	2	0.256422	0	0.319409	0.575831
MOL004817	COc1cc2occ(-c3ccc(O)c(CC=C(C)C)c3O)c(=O)c2c(O)c1CC=C(C)C	0	0.0616366	0.00751302	0.0424351	0.111585
MOL004818	C=Cc1c(O)ccc(-c2coc3c(CC=C(C)C)c(O)c(CC=C(C)C)c(O)c3c2=O)c1OC(C)C	0	0.0119212	0	0.00169808	0.0136192
MOL004819	CC(C)=CCc1c(O)ccc(-c2coc3cc(O)c(CCC(C)(C)O)c(O)c3c2=O)c1O	0	0.0719595	0.00870291	0.0765524	0.157215
MOL004820	CC1(C)C=Cc2c(ccc3cc(-c4ccc(O)cc4O)c(=O)oc23)O1	0	0.117658	0.293965	0.161993	0.573617
MOL004821	CC(C)=CCc1c(O)ccc([C@H]2COc3c(ccc(O)c3CC=C(C)C)C2)c1O	2	0.0732843	0.0262516	0.120025	0.219561
MOL004822	CC(C)=CCc1cc(C=CC(=O)c2ccc(O)cc2O)ccc1O	2	0.03988	0.0291073	0.0023397	0.0713271
MOL004823	CC(C)=CCc1c(C)ccc2c1OC[C@H]1c3ccc(C)cc3O[C@@H]21	2	0.0226453	0	0.0296183	0.0522636
MOL004824	COc1c2c(cc3oc(=O)c(-c4ccc(O)cc4O)cc13)O[C@H](C(C)(C)O)C2	0	0.112203	0.241373	0.180541	0.534117
MOL004825	CC(C)=CCc1cc(C(O)=CC(=O)c2cc(CC=C(C)C)c(O)cc2O)ccc1O	2	0.0880984	0	0.104632	0.19273
MOL004827	CC1(C)C=Cc2cc(-c3coc4cc(O)cc(O)c4c3=O)cc(O)c2O1	0	0.0521965	0.109946	0.0578431	0.219985
MOL004828	CC(C)=CCc1c(O)cc(O)c2c(=O)c(O)c(-c3ccccc3)oc12	0	0.070414	0.12161	0.121064	0.313089
MOL004829	CC(C)=CCc1c(O)cc(O)c2c1O[C@H](c1ccccc1)[C@@H](O)C2=O	2	0.0281189	0.0998661	0.0268036	0.154789
MOL004830	C=CC=CCCCC	1	0.0742879	0.00257984	0.0811926	0.15806
MOL004831	CC(C)=CCc1cc(C=CC(=O)c2ccc(O)c(CC=C(C)C)c2O)ccc1O	2	0.0428641	0.0346852	0.0107989	0.0883482
MOL004832	CCCCOC(=O)c1ccccc1	0	0.0804822	0.0104799	0.196733	0.287695
MOL004833	CC1(C)C=Cc2c(ccc([C@@H]3COc4cc(O)ccc4C3)c2O)O1	2	0.044644	0.0642591	0.113519	0.222422
MOL004834	COc1ccc(C2=Cc3ccc(O)cc3OC2)c(O)c1	0	0.0781683	0.0508953	0.158778	0.287841
MOL004835	COc1ccc(C(=O)C=Cc2ccc(O)cc2OC)cc1	2	0.0597036	0.0131547	0.0669948	0.139853
MOL004836	COc1cc(O)ccc1C=CC(=O)c1ccc(O)cc1	2	0.0514842	0.0107356	0.0521663	0.114386
MOL004837	O=C(CC(=O)c1ccccc1)c1ccccc1	2	0.0388244	0	0.117955	0.156779
MOL004838	CC1(C)C=Cc2c(O)ccc(-c3cc4ccc(O)cc4o3)c2O1	0	0.101913	0.413557	0.150628	0.666099
MOL004839	C[C@H]1CCC[C@@H]1C	2	0.0676077	0.0150549	0.0635469	0.146209
MOL004840	COc1cc2oc(-c3ccc(O)c(CC=C(C)C)c3)c(O)c2cc1OC	0	0.172679	0.0724453	0.304403	0.549528
MOL004841	COc1c(C=CC(=O)c2ccc(O)cc2)ccc(O)c1O	2	0.0103747	0.0210597	0.0233315	0.0547658
MOL004842	COc1c(C=CC(=O)c2ccc(O)cc2)ccc(O)c1CC=C(C)C	2	0.0243878	0.0125066	0.0313686	0.068263
MOL004843	COc1c(C=CC(=O)c2ccc(O)c(CC=C(C)C)c2)ccc(O)c1O	2	0.00401938	0.0313785	0.0075857	0.0429836
MOL004844	CC(C)=CCc1cc([C@H]2CC(=O)c3ccc(O)c(CC=C(C)C)c3O2)ccc1O	2	0.103038	0.174941	0.0593982	0.337377
MOL004845	CC1(C)[C@@H](O[C@H]2O[C@@H](C(=O)O)[C@@H](O)[C@@H](O)[C@@H]2O[C@@H]2OC[C@@](O)(CO)[C@H]2O)CC[C@@]2(C)[C@H]1CC[C@@]1(C)[C@H]2C(=O)C=C2[C@@H]3C[C@@](C)(C(=O)O)CC[C@@]3(C)CC[C@@]21C	0	0.0711695	0	0.0548816	0.126051
MOL004846	CC1(C)[C@@H](O)CC[C@@]2(C)[C@H]1CC[C@@]1(C)[C@H]2C(=O)C=C2[C@@H]3C[C@@](C)(C(=O)O)CC[C@@]3(C)CC[C@@]21C	3	0.0450118	0.0740173	0.0098497	0.128879
MOL004847	CCCC(C)(C)C	1	0.0874292	0.0279282	0.107837	0.223195
MOL004848	C=CC(C)(C)c1cc(C=CC(=O)c2ccc(O)cc2O)c(OC)cc1O	2	0.0971725	0.08972	0.0836605	0.270553
MOL004849	C=CC(C)(C)c1c(O)cc(OC)c2cc(-c3ccc(O)cc3O)c(=O)oc12	0	0.0622342	0.140721	0.139149	0.342104
MOL004850	CC1(C)[C@H](O)CC[C@]2(C)[C@@H]1CC[C@]1(C)[C@@H]2C(=O)C=C2[C@H]3C[C@](C)(C(=O)O)[C@H]4C[C@@]3(C)[C@@H](C[C@@]21C)O4	3	0.0848506	0.173002	0.033633	0.291486
MOL004851	CC(C)=CCc1cc2c(=O)cc(-c3ccc(O)cc3)oc2cc1O	0	0.1215	0.0155816	0.183361	0.320443
MOL004852	CC(C)=CCc1cc(-c2cc(=O)c3cc(CC=C(C)C)c(O)cc3o2)ccc1O	0	0.12499	0	0.138769	0.263759
MOL004853	CC(C)=CCc1c(O)cc2oc(-c3ccc(O)cc3)c(O)c(=O)c2c1O	0	0.0658249	0.022404	0.0371653	0.125394
MOL004855	COc1cc(O)c(-c2coc3cc(O)ccc3c2=O)c(OC)c1CC=C(C)C	0	0.00492816	0.00429949	0.0880543	0.097282
MOL004856	COc1ccc(-c2coc3cc(O)c(CC=C(C)C)c(O)c3c2=O)cc1	0	0.0393739	0	0.00648808	0.0458619
MOL004857	COc1ccc(-c2coc3cc(O)c(CC=C(C)C)c(O)c3c2=O)cc1O	0	0.0279819	0.00181346	0.00787195	0.0376673
MOL004858	CC(=CCc1c(O)cc(O)c2c(=O)c(-c3ccc(O)cc3)coc12)CO	0	0.0350095	0.00719916	0.0389751	0.0811837
MOL004859	CCC[C@H](C)C(C)C	1	0.124865	0.03287	0.159904	0.317639
MOL004860	O=C1C[C@@H](c2ccc(O[C@@H]3O[C@H](CO)[C@@H](O)[C@H](O)[C@H]3O[C@@H]3OC[C@](O)(COC(=O)c4c[nH]c5ccccc45)[C@@H]3O)cc2)Oc2cc(O)ccc21	2	0.0218588	0.00778702	0.0630263	0.0926722
MOL004861	COc1ccc(-c2coc3c(CC=C(C)CO)c(O)cc(O)c3c2=O)cc1O	0	0.0315638	0.0111832	0.0406702	0.0834172
MOL004862	CC(C)=CCc1cc([C@H]2CC(=O)c3c(O)cc(O)c(CC=C(C)C)c3O2)cc(O)c1O	2	0.0351895	0.0317066	0.00497084	0.0718669
MOL004863	CC(C)=CCc1c(O)cc(O)c2c(=O)c(-c3ccc(O)c(O)c3)coc12	0	0.0119983	0.14524	0.0386841	0.195922
MOL004864	COc1ccc(-c2coc3c(CC=C(C)C)c(O)cc(O)c3c2=O)cc1	0	0.0407622	0.0288029	0.0575081	0.127073
MOL004865	COc1ccc(-c2coc3cc(O)c(CC=C(C)C)c(O)c3c2=O)c(O)c1	0	0.0351987	0.00126719	0.00380172	0.0402676
MOL004866	CC(C)=CCc1c(O)cc2oc(-c3ccc(O)c(O)c3)cc(=O)c2c1O	0	0.106489	0.0102853	0.0688152	0.185589
MOL004867	CC(C)=CCc1c(O)cc2oc(-c3ccc(O)c(O)c3)c(O)c(=O)c2c1O	0	0.158584	0.0796501	0.120283	0.358516
MOL004868	CC(C)=CCc1cc(-c2cc(=O)c3c(O)c(CC=C(C)C)c(O)cc3o2)ccc1O	0	0.0870675	0	0.0617029	0.14877
MOL004869	CC(C)=CCc1c(O)cc(O)c(CC=C(C)C)c1CCc1ccc(O)c(O)c1	2	0.154071	0.142736	0.268174	0.564981
MOL004870	CC(C)=CCc1c(O)cc(CCc2ccc(O)c(O)c2)c(CC=C(C)C)c1O	2	0.0894014	0.112872	0.186344	0.388617
MOL004871	CC[C@H](C)C(C)C	1	0.102192	0.0434588	0.131866	0.277517
MOL004872	CC(C)=CCc1c(O)cc2c(c1CCc1ccc(O)c(O)c1)C[C@@H](O)C(C)(C)O2	2	0.0970959	0.231657	0.13318	0.461933
MOL004873	CC(C)=CCc1c(O)c(CC=C(C)C)c2c(c1O)-c1cc(O)c(O)cc1CC2	0	0.0419469	0.124777	0.0842432	0.250967
MOL004874	CC(C)=CCc1c(O)cc(O)c2c1CCc1cc(O)c(O)cc1-2	0	0.126598	0.35515	0.241629	0.723377
MOL004875	COc1c(CC=C(C)C)c(O)cc(O)c1-c1coc2cc(O)ccc2c1=O	0	0.00761053	0.00417234	0.0737027	0.0854856
MOL004876	CC1(C)[C@@H](O[C@H]2O[C@H](C(=O)O)[C@@H](O)[C@H](O)[C@H]2O[C@@H]2O[C@H](C(=O)O)[C@@H](O)[C@H](O)[C@H]2O)CC[C@]2(C)[C@H]3C(=O)C=C4[C@@H]5C[C@@](C)(C(=O)O)CC[C@]5(C)CC[C@@]4(C)[C@]3(C)CC[C@@H]12	0	0.0472236	0.00403235	0.0475943	0.0988503
MOL004877	COc1c(CC=C(C)C)c(O)cc2c1C[C@H](c1ccc(O)c(CC=C(C)C)c1O)CO2	2	0.0767041	0.0764656	0.152022	0.305191
MOL004878	COc1c(CC=C(C)C)c(O)cc2oc(=O)c(-c3ccc(O)cc3O)cc12	0	0.0632128	0.151931	0.133179	0.348323
MOL004879	COc1cc2oc(=O)c(-c3ccc(O)cc3O)cc2c(OC)c1CC=C(C)C	0	0.0864007	0.0634868	0.189819	0.339707
MOL004880	Cc1cc(C)c2c(n1)CCCC2	0	0.0469127	0.0709209	0.0563847	0.174218
MOL004881	CC(C)=CCc1c(O)ccc(C(=O)C=Cc2ccc(O)cc2O)c1O	2	0.0542822	0.0224593	0.0412901	0.118032
MOL004882	COc1c(CC=C(C)C)c(O)cc2oc(-c3ccc(O)cc3O)cc12	0	0.0577622	0.144915	0.129481	0.332158
MOL004883	CC(C)=CCc1c(O)ccc(-c2coc3cc(O)cc(O)c3c2=O)c1O	0	0.0393196	0	0.0148314	0.054151
MOL004884	CC1(C)C=Cc2c(ccc(-c3coc4cc(O)cc(O)c4c3=O)c2O)O1	0	0.0629415	0.251433	0.0322217	0.346596
MOL004885	CC1(C)C=Cc2c(ccc([C@@H]3COc4cc(O)cc(O)c4C3=O)c2O)O1	2	0.0359973	0.198301	0.0456283	0.279927
MOL004886	CC1(C)[C@@H](O[C@@H]2O[C@H](C(=O)O)[C@@H](O)[C@H](O)[C@H]2O[C@@H]2O[C@@H](C(=O)O)[C@@H](O)[C@H](O)[C@H]2O)CC[C@]2(C)[C@H]3C=CC4=C5C[C@@](C)(C(=O)O)CC[C@]5(C)CC[C@@]4(C)[C@]3(C)CC[C@@H]12	0	0.0801388	0.0192877	0.0917112	0.191138
MOL004887	CC1(C)[C@@H](O)CC[C@]2(C)[C@H]3C=CC4=C5C[C@@](C)(C(=O)O)CC[C@]5(C)CC[C@@]4(C)[C@]3(C)CC[C@@H]12	3	0.0906827	0.0779028	0.0518841	0.22047
MOL004888	CC1(C)[C@H](O[C@H]2O[C@H](C(=O)O)[C@@H](O)[C@@H](O)[C@H]2O[C@@H]2O[C@H](C(=O)O)[C@@H](O)[C@@H](O)[C@H]2O[C@@H]2O[C@H](C(=O)O)[C@@H](O)[C@@H](O)[C@H]2O)CC[C@]2(C)[C@H]3CC=C4[C@H]5C[C@@]6(C)C[C@@H](OC6=O)[C@]5(C)CC[C@]4(C)[C@]3(C)CC[C@@H]12	0	0.0898996	0.108525	0.0802699	0.278694
MOL004889	CC1(C)[C@@H](O)CC[C@@]2(C)[C@H]1CC[C@@]1(C)[C@H]2CC=C2[C@@H]3C[C@@]4(C)C[C@H](OC4=O)[C@@]3(C)CC[C@]21C	3	0.101333	0.161365	0.0477	0.310398
MOL004890	CC[C@H](C)CC(C)C	1	0.134243	0.0107639	0.0973373	0.242344
MOL004891	CC1(C)C=Cc2c(ccc3c2OC[C@H]2c4ccc(O)cc4O[C@@H]32)O1	2	0.0508337	0.167828	0.0971393	0.315801
MOL004892	C[C@@]1(C(=O)O)CC[C@@]2(C)CC[C@@]3(C)C(=CC(=O)[C@H]4[C@]5(C)CC[C@H](O[C@@H]6O[C@H](C(=O)O)[C@@H](O)[C@@H](O)[C@H]6O[C@@H]6O[C@H](C(=O)O)[C@@H](O)[C@@H](O)[C@H]6O)[C@](C)(CO)[C@H]5CC[C@@]43C)[C@H]2C1	0	0.0129169	0	0.0312638	0.0441807
MOL004893	C[C@@]1(C(=O)O)CC[C@]2(C)CC[C@]3(C)C(=CC(=O)[C@H]4[C@@]5(C)CC[C@H](O)[C@@](C)(CO)[C@@H]5CC[C@@]43C)[C@@H]2C1	3	0.015295	0.0498013	0.00584803	0.0709443
MOL004894	CC1(C)[C@H](O[C@@H]2O[C@H](C(=O)O)[C@@H](O)[C@H](O)[C@H]2O[C@@H]2O[C@H](C(=O)O)[C@@H](O)[C@@H](O)[C@H]2O)CC[C@]2(C)[C@H]1CC[C@@]1(C)[C@H]2C(=O)C=C2[C@H]3C[C@](C)(C(=O)O)CC[C@@]3(C)CC[C@@]21C	0	0.0472236	0.00403235	0.0475943	0.0988503
MOL004895	CC1(C)[C@@H](O)CC[C@@]2(C)[C@H]1CC[C@@]1(C)[C@H]2C(=O)C=C2[C@@H]3C[C@@](C)(C(=O)O)CC[C@@]3(C)CC[C@]21C	3	0.0450118	0.0740173	0.0098497	0.128879
MOL004896	C[C@]1(C(=O)O)CC[C@]2(C)CC[C@@]3(C)C(=CC[C@@H]4[C@]5(C)CC[C@@H](O[C@@H]6O[C@H](C(=O)O)[C@@H](O)[C@H](O)[C@H]6O[C@@H]6O[C@H](C(=O)O)[C@@H](O)[C@@H](O)[C@H]6O)[C@](C)(CO)[C@@H]5CC[C@@]43C)[C@H]2C1	0	0.004564	0	0.0255124	0.0300764
MOL004897	C[C@]1(C(=O)O)CC[C@@]2(C)CC[C@]3(C)C(=CC[C@H]4[C@@]5(C)CC[C@H](O)[C@@](C)(CO)[C@@H]5CC[C@@]43C)[C@@H]2C1	3	0.0378408	0.0508058	0.0219526	0.110599
MOL004898	CC(C)=CCc1cc(C=CC(=O)c2ccc(O)cc2O)cc(O)c1O	2	0.0534769	0	0.0419855	0.0954624
MOL004899	CC1(C)[C@@H](O[C@@H]2O[C@H](C(=O)O)[C@@H](O)[C@H](O)[C@H]2O[C@@H]2O[C@@H](C(=O)O)[C@@H](O)[C@H](O)[C@H]2O)CC[C@]2(C)[C@H]3CC=C4[C@@H]5C[C@@](C)(C(=O)O)CC[C@]5(C)CC[C@@]4(C)[C@]3(C)CC[C@@H]12	0	0.0460511	0.00678633	0.0440402	0.0968776
MOL004900	C[C@@]1(C(=O)O)CC[C@@]2(C)CC[C@@]3(C)C(=C2C1)C=C[C@H]1[C@]2(C)CC[C@@H](O[C@@H]4O[C@H](C(=O)O)[C@@H](O)[C@H](O)[C@H]4O[C@@H]4O[C@H](C(=O)O)[C@@H](O)[C@@H](O)[C@H]4O)[C@](C)(CO)[C@H]2CC[C@@]13C	0	0.0226726	0.00232282	0.0627631	0.0877585
MOL004901	C[C@@]1(C(=O)O)CC[C@]2(C)CC[C@]3(C)C(=C2C1)C=C[C@H]1[C@@]2(C)CC[C@H](O)[C@@](C)(CO)[C@@H]2CC[C@@]13C	3	0.045528	0.0581597	0.0389431	0.142631
MOL004925	O=c1cc(-c2ccc(O)cc2)oc2c([C@@H]3O[C@H](CO)[C@@H](O)[C@H](O)[C@H]3O)c(O)cc(O)c12	2	0.0299849	0	0.0693476	0.0993325
MOL005022	Cc1cccc2cccc(C)c12	0	0.0728755	0.0294725	0.106508	0.208856
MOL005125	COc1ccc(C(=O)O)cc1	2	0.0101836	0.0227186	0.134204	0.167106
MOL005155	CC1(C)CC[C@]2(C(=O)O)CC[C@]3(C)C(=CC[C@H]4[C@]5(C)CC[C@H](O)C(C)(C)[C@@H]5CC[C@]43C)[C@H]2C1	3	0.061266	0.111144	0.0461161	0.218526
MOL005224	CCCCCCCCCCCCCCCCCCCCCCCCCCCCCCCCCCCCCCCCCCCC	1	0.121613	0.030263	0.211391	0.363267
MOL005272	C=CCCCCCCCCCCCCOC(C)=O	1	0.0405746	0.0164146	0.0267576	0.0837468
MOL005273	CC1(C)[C@H]2CC[C@@]3(C)CC4=CC(=O)[C@H]5C(C)(C)[C@@H](O)CC[C@]5(C)[C@H]4CC[C@H]3[C@@]2(C)CC[C@@H]1O	3	0.106937	0.0871052	0.136842	0.330884
MOL005284	CC(C)=CCC[C@](C)(O)[C@H]1CC[C@]2(C)[C@@H]1[C@H](O)C[C@@H]1[C@@]3(C)CC[C@H](O)C(C)(C)[C@@H]3[C@@H](O)C[C@]12C	3	0.160799	0.207672	0.103264	0.471736
MOL005285	CC(C)=CCC[C@@](C)(O)[C@H]1CC[C@]2(C)[C@@H]1[C@H](O)C[C@@H]1[C@@]3(C)CC[C@H](O)C(C)(C)[C@@H]3CC[C@]12C	3	0.0963212	0.156984	0.0784944	0.3318
MOL005306	CCOC(C)OCC	1	0.0725199	0.00453399	0.0616385	0.138692
MOL005319	CC(C)(C)OC(=O)c1ccccc1C(=O)OC(C)(C)C	0	0.041647	0.0111404	0.147968	0.200755
MOL005325	CC1(C)CC[C@]2(C(=O)O[C@@H]3O[C@H](CO)[C@@H](O)[C@H](O)[C@H]3O)CC[C@]3(C)C(=CC[C@H]4[C@@]5(C)CC[C@H](O[C@@H]6O[C@H](C(=O)O)[C@@H](O)[C@H](O)[C@H]6O[C@@H]6O[C@H](CO)[C@@H](O)[C@H](O)[C@H]6O)C(C)(C)[C@@H]5CC[C@]43C)[C@H]2C1	3	0.0320638	0.0475407	0.0524489	0.132053
MOL005327	CC(C)=CCC[C@](C)(O)[C@H]1CC[C@]2(C)[C@@H]1[C@H](O)C[C@@H]1[C@]3(C)CC[C@@H](O)C(C)(C)[C@H]3CC[C@]12C	3	0.0963212	0.156984	0.0784944	0.3318
MOL005328	CC(C)=CCC[C@](C)(O[C@@H]1O[C@H](CO[C@H]2OC[C@H](O[C@H]3OC[C@@H](O)[C@H](O)[C@H]3O)[C@H](O)[C@H]2O)[C@@H](O)[C@H](O)[C@H]1O)[C@H]1CC[C@]2(C)[C@@H]1[C@H](O)C[C@@H]1[C@]3(C)CC[C@@H](O[C@@H]4O[C@H](CO)[C@@H](O)[C@H](O)[C@H]4O[C@@H]4O[C@H](CO)[C@@H](O)[C@H](O)[C@H]4O)C(C)(C)[C@H]3CC[C@]12C	0	0.0518804	0	0.0278568	0.0797372
MOL005334	CC(C)=CCC[C@](C)(O)[C@H]1CC[C@]2(C)[C@@H]1[C@H](O)C[C@@H]1[C@@]3(C)CC[C@H](O)C(C)(C)[C@@H]3CC[C@]12C	3	0.0963212	0.156984	0.0784944	0.3318
MOL005337	CC(C)=CCC[C@](C)(O[C@@H]1O[C@H](CO)[C@@H](O)[C@H](O)[C@H]1O)[C@H]1CC[C@]2(C)[C@@H]1[C@H](O)C[C@@H]1[C@@]3(C)CC[C@H](O[C@@H]4O[C@H](CO)[C@@H](O)[C@H](O)[C@H]4O[C@@H]4O[C@H](CO)[C@@H](O)[C@H](O)[C@H]4O)C(C)(C)[C@@H]3CC[C@]12C	0	0.00745749	0.0090696	0.0265052	0.0430323
MOL005344	CC(C)=CCC[C@](C)(O)[C@H]1CC[C@]2(C)[C@@H]1[C@H](O)C[C@@H]1[C@@]3(C)CC[C@H](O[C@@H]4O[C@H](CO)[C@@H](O)[C@H](O)[C@H]4O)C(C)(C)[C@@H]3CC[C@]12C	0	0.00568233	0.0806987	0.0244932	0.110874
MOL005360	CC(=O)O[C@H]1[C@H](OC(=O)c2ccccc2)[C@H]2C[C@@]3(OC2(C)C)[C@@H](C)CC[C@@H](O)[C@]13CO	2	0.111061	0.00604015	0.156323	0.273424
MOL005386	C[C@@H]1C(=O)O[C@H]2[C@H]1CC[C@@]1(C)C(=O)C=C[C@@](C)(O)[C@H]21	1	0.164441	0.0138932	0.21111	0.389444
MOL005391	C=CC(C)=CCC=C(C)CCC=C(C)C	1	0.0441481	0.00283816	0.0687597	0.115746
MOL005406	CN1[C@@H]2CC[C@H]1C[C@H](OC(=O)[C@H](CO)c1ccccc1)C2	1	0.0562489	0.00739309	0.207324	0.270966
MOL005438	CC(C)[C@@H](C)CC[C@H](C)[C@@H]1CC[C@H]2[C@H]3CC=C4C[C@@H](O)CC[C@]4(C)[C@@H]3CC[C@]21C	3	0.28027	0.361981	0.459049	1.1013
MOL005439	C=C(CC[C@@H](C)[C@H]1CC[C@H]2[C@@H]3CC=C4C[C@@H](O)CC[C@]4(C)[C@H]3CC[C@]12C)C(C)C	3	0.308284	0.277038	0.520638	1.10596
MOL005449	CSCC[C@H](N)C(=O)O	1	0.0568652	0	0.11763	0.174495
MOL005467	O=C(O[C@H]1Cc2c(O)cc(O)cc2O[C@H]1c1ccc(O)c(O)c1)c1cc(O)c(O)c(O)c1	2	0.0790863	0.0707483	0.162663	0.312498
MOL005468	O=C(OC[C@H]1O[C@@H](OC(=O)c2cc(O)c(O)c(O)c2)[C@@H](OC(=O)c2cc(O)c(O)c(O)c2)[C@@H](OC(=O)c2cc(O)c(O)c(O)c2)[C@@H]1O)c1cc(O)c(O)c(O)c1	2	0.037103	0.0366058	0.0420403	0.115749
MOL005469	O=C(O[C@@H]1O[C@H](CO)[C@@H](O)[C@H](OC(=O)c2cc(O)c(O)c(O)c2)[C@@H]1OC(=O)c1cc(O)c(O)c(O)c1)c1cc(O)c(O)c(O)c1	2	0.0343584	0.0325891	0.101631	0.168578
MOL005470	Cc1cc(C)c(C)cc1C	0	0.0519709	0.0117333	0.0589028	0.122607
MOL005471	O=C(OC[C@H]1O[C@H](OC(=O)c2cc(O)c(O)c(O)c2)[C@H](OC(=O)c2cc(O)c(O)c(O)c2)[C@@H](O)[C@@H]1O)c1cc(O)c(O)c(O)c1	2	0.0477634	0.0351586	0.0374747	0.120397
MOL005472	CCCC[C@@H](CC)COC(=O)c1ccccc1C(=O)O	0	0.0997364	0.0111159	0.124709	0.235561
MOL005473	CC(=O)c1cccc2c(C(C)=O)cccc12	0	0.0133956	0.0999681	0.0810638	0.194427
MOL005474	CC(=O)c1ccc2c(C)cc(C)cc(C)c1-2	0	0.0663797	0	0.0547565	0.121136
MOL005475	CCCCCCCCCCCCCCCCCCCCCl	1	0.0762645	0.0191883	0.100112	0.195565
MOL005476	C=CCCCCCCCCCCCCCCCCCCCC	1	0.0229763	0.024602	0.0314969	0.0790752
MOL005477	C=CCCCCCCCCCCCCCCCCCC	1	0.0229763	0.024602	0.0314969	0.0790752
MOL005478	CCCC=CCC=CCCCCCCCCCC(=O)OC	1	0.0259508	0.00717246	0.0344921	0.0676154
MOL005479	CCCCCCCCCCCCCCCCC=CCCCCCCCCCCCCCCCCC	1	0.0672919	0	0.149778	0.217069
MOL005480	CC(C)OCCO	1	0.088023	0.0134032	0.0896742	0.1911
MOL005481	CC=C(C)CCC=C(C)CCC=C(C)CCC=C(C)CCC=C(C)C	1	0.113163	0.072031	0.162205	0.347399
MOL005482	O=C(O)c1ccco1	0	0.0112472	0	0.176844	0.188091
MOL005483	Cc1ccc2ccccc2c1	0	0.00480378	0	0.051715	0.0565188
MOL005484	C[C@@H](C(=O)O)c1ccccc1	0	0.0371922	0	0.0742898	0.111482
MOL005485	O=S(=O)(O)c1ccc2c(c1)oc1ccccc12	0	0.0233139	0	0.0726764	0.0959903
MOL005486	CC(C)=CCCC(C)=CC=CC(C)=CC=CC(C)=CC=CC=C(C)C=CC=C(C)C=CC=C(C)C=CC=C(C)C=O	1	0.0739094	0.0194048	0.0995825	0.192897
MOL005487	O=C(O)c1cc(O)cc(O)c1	0	0.00972219	0.00687784	0.0640877	0.0806878
MOL005488	CC(C)(C)c1cc(C=O)cc(C(C)(C)C)c1O	0	0.0770847	0.159677	0.102809	0.33957
MOL005489	O=C(OC[C@H]1O[C@H](O)[C@@H](O)[C@H](OC(=O)c2cc(O)c(O)c(O)c2)[C@H]1O)c1cc(O)c(O)c(O)c1	2	0.014807	0.0331605	0.0251178	0.0730853
MOL005490	CCc1ccc(-c2ccc(C(=O)O)cc2)cc1	0	0.0488101	0	0.158588	0.207398
MOL005491	CCc1ccc(C)c(C)c1	0	0.115658	0.0331132	0.129877	0.278648
MOL005492	COc1cccc2c1COO2	2	0.0552802	0.0562125	0.0992612	0.210754
MOL005493	Cc1ccc(C)c2cc(C(C)C)ccc12	0	0.121646	0.00935993	0.122976	0.253983
MOL005494	CCCCCCCC[C@H](CCCCC)S(=O)(=O)OCCCC	1	0.161654	0.00871018	0.289025	0.459389
MOL005495	CCc1ccc2c(c1O)C(=O)C=C(O)C2=O	0	0.128167	0.23964	0.173917	0.541724
MOL005496	COC(=O)C1=CO[C@@H](O[C@@H]2O[C@H](CO)[C@@H](O)[C@H](O)[C@H]2O)[C@H]2C(C)=C[C@@H](O)[C@@]12O	0	0.00293961	0.0214845	0.0446141	0.0690381
MOL005497	COC(=O)C1=CO[C@@H](O)[C@H]2C(C)=C[C@@H](O)[C@@]12O	1	0.0179851	0.0567291	0.0666639	0.141378
MOL005498	Cc1cc2c(C(C)C)ccc(C)c2cc1O	0	0.187219	0.025938	0.234909	0.448065
MOL005499	COC(=O)C1=CO[C@H](O[C@H]2O[C@@H](OC)[C@H](O)[C@@H](O)[C@@H]2O)[C@H]2CO[C@H](OC)C[C@@H]12	0	0.0480164	0.00140158	0.0238296	0.0732475
MOL005500	CCC=CCC=CCC=CCCCCCCCC(=O)O	1	0.0861665	0.0131962	0.143962	0.243325
MOL005501	c1ccc2cc3ccccc3cc2c1	0	0.0494483	0.0547471	0.119918	0.224113
MOL005502	CCCCO[C@H](CC(=O)O)C(=O)O	1	0.108372	0	0.27179	0.380161
MOL005503	CCCCCCCCCCC[C@H](CC1=CC(=O)C=C(OC)C1=O)OC(C)=O	1	0.118561	0	0.165416	0.283977
MOL005504	O=C(OC[C@H]1O[C@@H](O)[C@H](OC(=O)c2cc(O)c(O)c(O)c2Oc2cc3c(c(O)c2O)-c2c(cc(O)c(O)c2O)C(=O)O[C@H]2[C@H](OC(=O)c4cc(O)c(O)c(O)c4)[C@@H](OC(=O)c4cc(O)c(O)c(O)c4)[C@H](O)O[C@@H]2CC3=O)[C@@H](OC(=O)c2cc(O)c(O)c(O)c2)[C@@H]1OC(=O)c1cc(O)c(O)c(O)c1)c1cc(O)c(O)c(O)c1	2	0.0359239	0.0253013	0.0436611	0.104886
MOL005505	O=C(O[C@@H]1[C@@H](OC(=O)c2cc(O)c(O)c(O)c2Oc2cc3c(=O)oc4c(O)c(O)cc5c(=O)oc(c2O)c3c45)[C@H](O)O[C@@H]2COC(=O)c3cc(O)c(O)c(O)c3-c3c(cc(O)c(O)c3O)C(=O)O[C@@H]12)c1cc(O)c(O)c(O)c1	2	0.058551	0.0857778	0.109959	0.254288
MOL005506	O=C(O[C@H]1[C@H](O)[C@@H](CO)O[C@@H](O)[C@@H]1OC(=O)c1cc(O)c(O)c(O)c1Oc1cc2c(=O)oc3c(O)c(O)cc4c(=O)oc(c1O)c2c34)c1cc(O)c(O)c(O)c1	2	0.0317716	0.0350808	0.0733823	0.140235
MOL005507	O=C(O[C@@H]1O[C@@H]2COC(=O)c3cc(O)c(O)c(O)c3-c3c(cc(Oc4cc(O)c(O)c(O)c4C(=O)OC[C@H]4O[C@@H](OC(=O)c5cc(O)c(O)c(O)c5)[C@H](OC(=O)c5cc(O)c(O)c(O)c5)[C@@H](OC(=O)c5cc(O)c(O)c(O)c5)[C@@H]4O)c(O)c3O)C(=O)O[C@H]2[C@H](OC(=O)c2cc(O)c(O)c(O)c2)[C@H]1OC(=O)c1cc(O)c(O)c(O)c1)c1cc(O)c(O)c(O)c1	2	0.0492885	0.0583121	0.0244528	0.132053
MOL005508	C[C@H]1[C@H](C)CC[C@]2(C(=O)O)CC[C@]3(C)C(=CC[C@@H]4[C@@]5(C)C[C@@H](O)[C@H](O)C(C)(C)[C@@H]5CC[C@]43C)[C@H]12	3	0.0937998	0.0398481	0.0572155	0.190863
MOL005509	CCCCCCCCCCC(CCCCCCCCCC)C1CCCCC1	2	0.156049	0.147383	0.249765	0.553197
MOL005510	CO[C@H]1[C@@H](O)[C@H](O)[C@@H](O)[C@@H](O)[C@@H]1O	2	0.0343076	0.0589686	0.0616872	0.154963
MOL005511	Cc1cc(O)cc2c1O[C@](C)(CCC[C@@H](C)CCC[C@H](C)CCCC(C)C)CC2	0	0.107077	0.087815	0.185301	0.380193
MOL005512	COC(=O)C1=CO[C@@H]2O[C@@H]3C[C@H]1[C@H]2[C@@H](C)O3	0	0.0304955	0.0143545	0.018729	0.063579
MOL005513	c1ccc2c(c1)oc1ccccc12	0	0.0208246	0.0199968	0.0423993	0.0832207
MOL005514	CCCCCCCCCCCC[C@@H](O)C(=O)OCC	1	0.0824824	0	0.109798	0.192281
MOL005515	COc1cc(OC)c(C(=O)CC(C)=O)c(OC)c1	0	0.0146109	0	0.0548219	0.0694329
MOL005516	c1ccc2c(c1)Cc1ccccc1-2	0	0.0861198	0.155685	0.187101	0.428906
MOL005517	CCCCCCCCCCCCCCCC(C)C	1	0.109086	0.00442664	0.199792	0.313305
MOL005518	CCCCCCCCCCCCCC[C@H](C)CC	1	0.135589	0.0408246	0.195336	0.371749
MOL005519	CCCCCCCCCC[C@H](C)CCCCCC	1	0.142005	0.0369697	0.205585	0.384559
MOL005520	CCCCCCCCC[C@H](C)CCCCCCC	1	0.142005	0.0369697	0.205585	0.384559
MOL005521	CC[C@@H](C)CCC[C@@H](C)CCC[C@H](C)CCCC(C)C	1	0.0994351	0.0180227	0.133215	0.250673
MOL005522	CC(C)CCN	1	0.0700018	0.00875781	0.105757	0.184517
MOL005523	CCCCCCCCCCCCCCCC[C@H](C)C(C)C	1	0.142976	0.0566004	0.222421	0.421997
MOL005524	CC(C)CCC[C@@H](C)CCCC(C)CCC[C@@H](C)CCCC(C)C	1	0.086346	0.0525891	0.128283	0.267218
MOL005525	CCCC[C@@H](C)CCC[C@@H](C)CCC[C@H](C)CCCC(C)C	1	0.089621	0.0678641	0.155385	0.312871
MOL005526	CCCCCCCCCCCCCCC[C@H](C)CC	1	0.135589	0.0408246	0.195336	0.371749
MOL005527	CCCCCCCCCCCC[C@H](C)CCCCC	1	0.142005	0.0369697	0.205585	0.384559
MOL005528	CC(C)CCC[C@@H](C)CCC[C@@H](C)CCCC(C)C	1	0.086346	0.0525891	0.128283	0.267218
MOL005529	CCCCC[C@H](C)CCC[C@@H](C)CCCC(C)C	1	0.0922717	0.0152703	0.177369	0.284911
MOL005530	COc1cc(O)c2c(=O)cc(-c3ccc(O)c(O)c3)oc2c1	0	0.0805155	0	0.0757089	0.156224
MOL005531	C[C@@]12CC[C@H](O)C[C@@]1(O)CC[C@@H]1[C@@H]2CC[C@]2(C)[C@@H](c3ccc(=O)oc3)CC[C@]12O	3	0.07192	0.00247172	0.0641152	0.138507
MOL005532	CCCC[C@@H](C)CCC[C@H](C)CCCC(C)C	1	0.089621	0.0678641	0.155385	0.312871
MOL005534	CC1=C[C@@H](O)[C@H]2C[C@@H]1C2(C)C	1	0.104093	0.0638591	0.126079	0.294031
MOL005535	Cc1ncc(C[n+]2csc(CCO)c2C)c(N)n1	0	0.0229224	0	0.0267088	0.0496312
MOL005536	CCCC=CC=CCCCCCCCCCOC(C)=O	1	0.0707001	0.0398038	0.126461	0.236965
MOL005537	CCCCC=CCCCCCCCCCCCCC	1	0.0616401	0	0.13705	0.19869
MOL005538	CCC=CCC=CCC=CCCCCCCCCO	1	0.141212	0.0612877	0.218982	0.421481
MOL005539	C1=Cc2cccc3cccc1c23	0	0.0724076	0.0697934	0.136539	0.27874
MOL005540	CC1=Cc2c(C(C)C)ccc(C)c2CC1	0	0.105016	0	0.101159	0.206174
MOL005541	CC(C)(C)O	1	0.161519	0.0815902	0.188901	0.432011
MOL005542	O=C[C@@H](OC(=O)c1cc(O)c(O)c(O)c1Oc1cc2c(c(O)c1O)-c1c(cc(O)c(O)c1O)C(=O)O[C@@H]([C@H](OC(=O)c1cc(O)c(O)c(O)c1)[C@@H](C=O)OC(=O)c1cc(O)c(O)c(O)c1)[C@@H](O)COC2=O)[C@@H](OC(=O)c1cc(O)c(O)c(O)c1)[C@H]1OC(=O)c2cc(O)c(O)c(O)c2-c2c(cc(O)c(O)c2O)C(=O)OC[C@H]1O	2	0.0350776	0.0167768	0.078036	0.12989
MOL005543	O=C[C@@H](OC(=O)c1cc(O)c(O)c(O)c1Oc1cc2c(=O)oc3c(O)c(O)cc4c(=O)oc(c1O)c2c34)[C@@H](OC(=O)c1cc(O)c(O)c(O)c1)[C@@H]1OC(=O)c2cc(O)c(O)c(O)c2-c2c(cc(O)c(O)c2O)C(=O)OC[C@H]1O	2	0.0283391	0.0178697	0.0820309	0.12824
MOL005544	COC(=O)C1=CO[C@@H](O[C@@H]2O[C@H](CO)[C@@H](O)[C@H](O)[C@H]2O)[C@H]2[C@@H]1C(=O)C[C@@H]2C	0	0.0206753	0.000818135	0.00190853	0.023402
MOL005545	COC(=O)C1=CO[C@@H](O)[C@H]2[C@@H]1C(=O)C[C@@H]2C	1	0.0841189	0.0569982	0.0248208	0.165938
MOL005546	C=C[C@H]1[C@H](O[C@@H]2O[C@@H](CO)[C@@H](O)[C@H](O)[C@@H]2O)OC=C(C(=O)OC)[C@@H]1CCOC(=O)c1cc(O)c(O)c(O)c1	0	0.0563973	0.0257295	0.007492	0.0896188
MOL005547	C=C[C@H]1[C@H](O)OC=C(C(=O)OC)[C@@H]1CCOC(=O)c1cc(O)c(O)c(O)c1	0	0.0632132	0.0270339	0.0216458	0.111893
MOL005548	O=C(O[C@@H]1O[C@@H]2COC(=O)c3cc(O)c(O)c(O)c3-c3c(cc(O)c(Oc4cc(C(=O)O[C@H]5[C@H](OC(=O)c6cc(O)c(O)c(O)c6)O[C@@H]6COC(=O)c7cc(O)c(O)c(O)c7-c7c(cc(O)c(O)c7O)C(=O)O[C@H]6[C@H]5OC(=O)c5cc(O)c(O)c(O)c5)cc(O)c4O)c3O)C(=O)O[C@H]2[C@H](OC(=O)c2cc(O)c(O)c(O)c2)[C@H]1OC(=O)c1cc(O)c(O)c(O)c1)c1cc(O)c(O)c(O)c1	2	0.0575205	0.109466	0.0999695	0.266956
MOL005549	CC1=CC(=O)OCC1	1	0.0835986	0.120305	0.0731269	0.277031
MOL005550	CCOc1cc(C=O)ccc1O	0	0.0376031	0.0183142	0.0460709	0.101988
MOL005552	O=C[C@@H](O)[C@@H](OC(=O)c1cc(O)c(O)c(O)c1)[C@@H]1OC(=O)c2cc(O)c(O)c(O)c2-c2c(cc(O)c(O)c2O)C(=O)OC[C@H]1O	2	0.0252487	0.0115752	0.0211038	0.0579278
MOL005553	CCCCCCCCCCCCCCCC(=O)OC(CO)CO	1	0.124402	0	0.215921	0.340324
MOL005554	CC(C)CO	1	0.130386	0.0329966	0.161154	0.324536
MOL005555	O=C1OC[C@H]2O[C@H](OC(=O)c3cc(O)c(O)c(O)c3)[C@@H](OC(=O)c3cc(O)c(O)c(O)c3)[C@H](OC(=O)c3cc(O)c(O)c(O)c3)[C@@H]2OC(=O)c2cc(O)c(O)c3c2[C@H]2C1=CC(=O)[C@@](O)(O3)C2(O)O	2	0.0819715	0.0385063	0.127158	0.247636
MOL005556	COc1ccc2cccc(C(C)(C)C)c2c1	0	0.0422966	0.0292632	0.111836	0.183396
MOL005557	CC(=O)O[C@@H]1CC[C@]2(C)C3=C(CC[C@@H]2C1(C)C)[C@]1(C)CC[C@H]([C@H](C)CCC=C(C)C)[C@@]1(C)CC3	3	0.109672	0.0180625	0.162792	0.290527
MOL005558	CC(C)C[C@@H](N)C(=O)O	1	0.0893487	0	0.0330641	0.122413
MOL005559	CC1(C)CC[C@]2(C(=O)O)CC[C@]3(C)C(=CC[C@@H]4[C@@]5(C)C[C@@H](O)[C@H](O)C(C)(C)[C@@H]5CC[C@]43C)[C@@H]2C1	3	0.0671686	0.0651454	0.0254406	0.157755
MOL005560	CC1(C)CC[C@@]2(C)CC[C@@]3(C)C(=C2C1)CC[C@H]1[C@@]2(C)CCCC(C)(C)[C@H]2CC[C@]13C	3	0.0690724	0.0990734	0.0480181	0.216164
MOL005561	COc1ccc(CCC(C)=O)cc1	0	0.0629667	0.00706177	0.142378	0.212407
MOL005562	CC(C)[P@@](=O)(F)OC1CCCCC1	2	0.078513	0	0.0569166	0.13543
MOL005563	CC(C)=C1CC[C@H](C)CC1=O	1	0.116572	0.0833417	0.162156	0.36207
MOL005564	O=C[C@H](OC(=O)c1cc(O)c(O)c(O)c1)[C@@H](OC(=O)c1cc(O)c(O)c(O)c1)[C@@H]1OC(=O)c2cc(O)c(O)c(O)c2-c2c(cc(O)c(O)c2O)C(=O)OC[C@@H]1O	2	0.018302	0.0162398	0.0564173	0.0909591
MOL005565	CCOC(N)=O	1	0.0290995	0.0114848	0.0601654	0.10075
MOL005566	C[C@@H]1[C@@H](C)CC[C@@]2(C=O)CC[C@@]3(C)C(=CC[C@H]4[C@@]5(C)CCCC(C)(C)[C@H]5CC[C@]43C)[C@@H]12	3	0.057472	0.106261	0.0480906	0.211823
MOL005567	CC(C=CC1=C(C)CCCC1(C)C)=CC=CC(C)=CCO	1	0.0743953	0.00583868	0.112124	0.192358
MOL005577	CCCCCCCCCCC=O	1	0.0262394	0.0521109	0.0892769	0.167627
MOL005589	Cc1ccc(C=O)cc1C	0	0.0477789	0.0161846	0.0435006	0.107464
MOL005590	CCc1ccc(C=O)cc1	0	0.040123	0.021017	0.0903171	0.151457
MOL005608	Cc1cc(O)c(C)c(C)c1O	2	0.119378	0.0615069	0.105016	0.285901
MOL005812	C[C@@H]1O[C@@H](O[C@H]2[C@H](Oc3cc(O)c4c(c3)O[C@H](c3ccc(O)cc3)CC4=O)O[C@H](CO)[C@@H](O)[C@@H]2O)[C@H](O)[C@H](O)[C@H]1O	0	0.00706184	0	0.0216965	0.0287584
MOL005928	COc1ccc(C=CC(=O)O)cc1O	2	0.0146734	0.00627182	0.0484443	0.0693896
MOL005960	CCCCCCCCC#CCCCCCCCC	1	0.080246	0.00475508	0.102415	0.187416
MOL005961	CCCCC=CCC=CCCCCCCCCC(=O)OC	1	0.015102	0.0329042	0.0217379	0.0697441
MOL005971	CCCCCCCCCCCCCCCCCCC(=O)O	1	0.0569466	0.0259769	0.122602	0.205526
MOL006077	CC1=C(CCO)SCN1Cc1cnc(C)nc1N	0	0.000903976	0.012973	0.0626922	0.0765692
MOL006209	CC(C)CCN1C=C/C(=C\c2cc[n+](CCC(C)C)c3ccccc23)c2ccccc21	0	0.0879683	0.0741228	0.0621949	0.224286
MOL006295	CC(C)(O)[C@H]1CC[C@@](C)([C@H]2CC[C@]3(C)[C@@H]2CC[C@@H]2[C@@]4(C)CCC(=O)C(C)(C)[C@@H]4CC[C@]23C)O1	3	0.125448	0.249785	0.140283	0.515516
MOL006356	OC[C@@H](O)[C@@H](O)[C@H](O)[C@@H](O)CO	1	0.137391	0.0170642	0.129054	0.283509
MOL006440	CC(C)=C1C=C2[C@H](C)CCC[C@]2(C)CC1	1	0.154554	0.168698	0.130621	0.453873
MOL006734	CC(C)=CCC[C@@](C)(O)[C@@H]1CC[C@@]2(C)[C@H]1[C@@H](O)C[C@H]1[C@@]3(C)CC[C@@H](O)C(C)(C)[C@H]3CC[C@@]12C	3	0.0963212	0.156984	0.0784944	0.3318
MOL006749	CC(C)=C[C@@H](C)C[C@](C)(O)[C@H]1CC[C@@]2(C)[C@H]1[C@@H](O)C[C@@H]1[C@H]2CC[C@@H]2C(C)(C)[C@H](O)CC[C@]12C	3	0.0941564	0.104421	0.0764096	0.274987
MOL006752	CC(C)=CCC[C@@](C)(O[C@H]1O[C@H](CO[C@H]2O[C@H](CO)[C@@H](O)[C@H](O)[C@H]2O)[C@@H](O)[C@@H](O)[C@@H]1O)[C@@H]1CC[C@@]2(C)[C@H]1[C@@H](O)C[C@H]1[C@@]3(C)CC[C@@H](O[C@H]4O[C@H](CO)[C@@H](O)[C@H](O)[C@H]4O)C(C)(C)[C@H]3CC[C@@]12C	0	0.0270097	0.00486954	0.0319542	0.0638334
MOL006753	CCC(C)=CCC[C@@](C)(O[C@@H]1O[C@H](CO[C@@H]2OC[C@@H](O)[C@H](O)[C@H]2O)[C@@H](O)[C@@H](O)[C@H]1O)[C@@H]1CC[C@@]2(C)[C@H]1[C@@H](O)C[C@@H]1[C@@H]2CC[C@@H]2C(C)(C)[C@H](O[C@@H]3O[C@H](CO)[C@@H](O)[C@H](O)[C@H]3O[C@@H]3O[C@H](CO)[C@@H](O)[C@H](O)[C@H]3O)CC[C@]12C	0	0.0679144	0.00118923	0.0725105	0.141614
MOL006754	CCC(C)=CCC[C@@](C)(O)[C@@H]1CC[C@@]2(C)[C@H]1[C@@H](O)C[C@@H]1[C@@H]2CC[C@@H]2C(C)(C)[C@H](O)CC[C@]12C	3	0.0997572	0.0122035	0.0537076	0.165668
MOL006774	CC[C@H](CC[C@@H](C)[C@H]1CC[C@H]2C3=CC[C@@H]4C[C@@H](O)CC[C@]4(C)[C@H]3CC[C@]12C)C(C)C	3	0.1751	0.153058	0.341831	0.669988
MOL006869	CC(=O)c1ccc(O)cc1O	2	0.158071	0.0419428	0.121889	0.321903
MOL006980	COc1ccc(Cc2nccc3cc(OC)c(OC)cc23)cc1OC	2	0.00551803	0	0.0521591	0.0576771
MOL007019	O=C(O[C@@H]1O[C@@H]2COC(=O)c3cc(O)c(O)c(O)c3-c3c(cc(O)c(O)c3O)C(=O)O[C@H]2[C@H](OC(=O)c2cc(O)c(O)c(O)c2)[C@H]1OC(=O)c1cc(O)c(O)c(O)c1)c1cc(O)c(O)c(O)c1	2	0.0533162	0.121274	0.0571543	0.231745
MOL007060	O=C(C=Cc1ccc(O)c2c1[C@H](C(=O)O[C@H](Cc1ccc(O)c(O)c1)C(=O)O)[C@@H](c1ccc(O)c(O)c1)O2)O[C@H](Cc1ccc(O)c(O)c1)C(=O)O	2	0.0772536	0	0.0817839	0.159037
MOL007255	CC1=CC[C@H]2C(C)(C)CCC[C@]2(C)[C@H]1CO	1	0.0507539	0.0837946	0.0628125	0.197361
MOL007331	COc1ccc(O)c(C(C)(C)C)c1	0	0.174244	0.0847591	0.226625	0.485627
MOL007449	C=C(CC[C@@H](C)[C@H]1CC[C@H]2C3=CC[C@H]4[C@H](C)[C@@H](O)CC[C@]4(C)[C@@H]3CC[C@]12C)C(C)C	3	0.226722	0.152423	0.414095	0.79324
MOL007480	CC(C)=CCC[C@](C)(O)[C@H]1CC[C@]2(C)[C@H]1[C@H](O)C[C@@H]1[C@@]3(C)CC[C@H](O)C(C)(C)[C@@H]3CC[C@]12C	3	0.0963212	0.156984	0.0784944	0.3318
MOL007501	C=C[C@@H](O)C#CC#CC[C@H]1O[C@H]1CCCCCCC	0	0.0825829	0.00191774	0.166898	0.251399
MOL007745	O=C(O)c1ccccc1C(=O)O	0	0.0446137	0.0127688	0.0945036	0.151886
MOL007946	CC1=C[C@H]2[C@H](C(C)C)CC[C@@](C)(O)[C@H]2CC1	1	0.149511	0.0739735	0.196085	0.41957
MOL008138	CCCCC[C@H](O)CC	1	0.118428	0.00851234	0.220846	0.347786
MOL008143	CCCCCC[C@@H](O)C/C=C\CCCCCCCC(=O)O	1	0.0364402	0	0.103435	0.139875
MOL008159	CCCCCCCCCCCCCCCCCCCCCCCCCCCCCC	1	0.121613	0.030263	0.211391	0.363267
MOL008172	CC[C@@H](CC[C@@H](C)[C@@H]1CC[C@H]2[C@H]3CC=C4C[C@H](O[C@@H]5O[C@H](CO)[C@@H](O)[C@H](O)[C@H]5O)CC[C@@]4(C)[C@H]3CC[C@]21C)C(C)C	3	0.258401	0.132407	0.528081	0.918888
MOL008173	CC[C@@H](CC[C@@H](C)[C@@H]1CC[C@H]2[C@H]3CC=C4C[C@H](O)CC[C@@]4(C)[C@H]3CC[C@]21C)C(C)C	3	0.301026	0.25882	0.475854	1.0357
MOL008244	CC[C@]1(C)CC[C@@H](C(C)C)C[C@H]1C(C)C	2	0.151064	0.0223385	0.148818	0.32222
MOL008245	C=CCCCCCCCCCC	1	0.0229763	0.024602	0.0314969	0.0790752
MOL008246	O=COC[C@H](COP(=O)(O)O)OC=O	1	0.053314	0.00454008	0.0334671	0.0913211
MOL008247	CCCCCCCCCCCCCC(=O)OC[C@H](COP(=O)(O)OCCN)OC(=O)CCCCCCCCCCCCC	1	0.0929709	0.0037797	0.192923	0.289673
MOL008248	O=COC[C@@H](COP(=O)(O)O[C@H]1[C@H](O)[C@@H](O)[C@H](O)[C@@H](O)[C@@H]1O)OC=O	2	0.0645845	0.00821664	0.0332838	0.106085
MOL008249	O=COC[C@@H](COP(=O)(O)O)OC=O	1	0.053314	0.00454008	0.0334671	0.0913211
MOL008250	O=C1OC(=O)c2ccccc21	0	0.0946057	0.121014	0.158484	0.374104
MOL008251	CCCC[C@H]1OC(=O)C2=CCCC[C@@H]21	1	0.186581	0.15608	0.276534	0.619195
MOL008252	CCCC[C@H]1OC(=O)C2=C1CCC=C2	0	0.139286	0.0230955	0.127296	0.289677
MOL008253	CCCCCCCCCCCCC/C=C/[C@@H](O)[C@H](COP(=O)(O)OCC[N+](C)(C)C)NC=O	1	0.135611	0.00179232	0.300116	0.437519
MOL008254	COc1ccc2cc1Oc1ccc(cc1)C[C@@H]1c3cc(c(OC)cc3CCN1C)Oc1c(OC)c(OC)cc3c1[C@H](C2)N(C)CC3	2	0.0883569	0.00871109	0.152291	0.249359
MOL008255	CC(C)C1=CC[C@@H](C)[C@@]12C=C[C@@H](C)CC2	1	0.100147	0.144385	0.112675	0.357208
MOL008256	CC1=CC[C@]23C[C@H]1C(C)(C)[C@H]2CC[C@@H]3C	1	0.115592	0.122077	0.154915	0.392584
MOL008257	CC1=CC[C@H]2[C@@H]3[C@@H](C(C)C)CC[C@@]2(C)[C@H]13	3	0.212618	0.276836	0.241784	0.731238
MOL008258	C=C(C)[C@H]1CC[C@@H](C)[C@]12CC=C(C)CC2	1	0.129106	0.0468469	0.156275	0.332228
MOL008259	S=c1cc(-c2ccccc2)sc(-c2ccccc2)c1	0	0.0321201	0.115333	0.101076	0.248529
MOL008260	Cc1cccc(O)c1C	0	0.109662	0.0511666	0.103155	0.263984
MOL008261	CC[C@@H](C)C[C@@H](C)CC(C)C	1	0.142381	0.0308611	0.0760771	0.249319
MOL008262	Cc1cc(C)c(C=O)c(C)c1	0	0.0206369	0	0.0279213	0.0485582
MOL008263	Cc1ccc(C)c(C=O)c1	0	0.0141318	0	0.00870796	0.0228397
MOL008264	CCC=CCCCCCCCCCCCCCC	1	0.111455	0.00272064	0.206356	0.320531
MOL008265	CCCCC(=O)c1ccccc1C(=O)O	0	0.10033	0.0649918	0.196886	0.362208
MOL008266	CCCC=CCOC(=O)CCCCC	1	0.0599656	0	0.142661	0.202627
MOL008267	CCCCCCCCCCCCCC[C@@H](C)C(=O)O	1	0.0984007	0	0.229036	0.327436
MOL008268	CC=Cc1ccc(O)c(OC)c1	0	0.0516992	0.067543	0.107135	0.226377
MOL008269	CCCC[C@H](CCC(C)C)C(=O)[C@@H](CCCC)CCC(C)C	1	0.0890056	0	0.105814	0.194819
MOL008270	CCCCCCCC(=O)CCC(C)C	1	0.0598062	0.0452119	0.162125	0.267143
MOL008271	CC[C@@H](C)CCC[C@H](C)CC	1	0.116598	0.0328358	0.165749	0.315183
MOL008272	CC1=CC(C)(C)C(C=O)=CC1=O	1	0.0897457	0.0873613	0.0651111	0.242218
MOL008273	C=CC[C@@H](C)C(=O)CC	1	0.0422487	0	0.0501407	0.0923895
MOL008274	CCc1ccc(O)cc1O	2	0.198429	0.0514151	0.255437	0.505281
MOL008275	Oc1ccc2[nH]ccc2c1	0	0.108955	0.0434608	0.16977	0.322185
MOL008276	CCCCCC(O)CCCCC	1	0.127605	0.0038307	0.261897	0.393333
MOL008277	CCCCC#CCC#CCCCCCC(=O)O	1	0.0447159	0.0319559	0.0358414	0.112513
MOL008278	Cn1cc(NC(=O)c2cc(NC(=O)c3cc(NC(=O)c4nsc(NCCc5ccccn5)c4Cl)cn3C)cn2C)cc1C(=O)NCCN1CCOCC1	0	0	0	0.213334	0.213334
MOL008279	CCCCCC(=O)CCCCC	1	0.051679	0.0389313	0.109068	0.199679
MOL008280	CC(C)CCc1ccccc1	2	0.0954027	0.100747	0.170073	0.366222
MOL008281	CC=C(C)C(=O)OCC(=CC)C(=O)O	1	0.0710243	0.00206029	0.0857301	0.158815
MOL008282	O=c1cccccc1	0	0.0414381	0.112083	0.0762147	0.229736
MOL008283	C=C1CC[C@@H]2[C@H]([C@H]3[C@H](C)CC[C@H]13)C2(C)C	3	0.152203	0.066919	0.205288	0.42441
MOL008284	CCCC(=O)O	1	0.0756412	0.0106303	0.157229	0.2435
MOL008285	CCCC[C@@H]1OC(=O)c2ccccc21	0	0.125335	0.123511	0.159618	0.408464
MOL008286	CC1(C)[C@@H](C(=O)O)CC[C@@]1(C)C(=O)O	2	0.123946	0.117589	0.114785	0.35632
MOL008288	COc1cc(C=CCOC(=O)C=Cc2ccc(O)c(OC)c2)ccc1O	2	0.0351588	0	0.0939084	0.129067
MOL008290	CCCCCCCCCCCCCC(=O)OC[C@H](COP(=O)(O)OCC[N+](C)(C)C)OC(=O)CCCCCCCCCCCCC	1	0.0935889	0.00026025	0.174735	0.268584
MOL008291	Cc1ccc(C=O)c(C)c1	2	0.00730805	0	0.0123197	0.0196277
MOL008292	CCc1cccc(O)c1	2	0.10519	0.0648121	0.259945	0.429947
MOL008293	CC1=CC=CC(C)(C)[C@@H]1C	1	0.0586591	0.0642907	0.116595	0.239545
MOL008397	C=C1C(=O)O[C@H]2C[C@]1(C)OC[C@@H]2[C@H]1CC[C@@H]2[C@@H]3CC=C4CC=CC(=O)[C@@]4(C)[C@H]3CC[C@]12C	1	0.226922	0.205893	0.265682	0.698497
MOL008400	COc1cc2c(=O)c(-c3ccc(O)cc3)coc2cc1O	0	0.0557985	0.0382693	0.104642	0.19871
MOL008457	COC(=O)C1=CO[C@@H](C)[C@@H]2CN3CCc4c([nH]c5ccccc45)[C@@H]3C[C@@H]12	1	0.0462012	0.0184738	0.0528224	0.117497
MOL008739	C=C(C)[C@@H]1CC[C@@]2(C1)C(C)=CC(=O)C[C@H]2C	1	0.0763392	0.117235	0.09715	0.290724
MOL008886	COc1ccccc1CCN	0	0.0453052	0.00280084	0.117388	0.165494
MOL008887	C[C@H](N)c1ccccc1	0	0.090449	0	0.207059	0.297508
MOL008888	C[C@H]1O[C@@H](O[C@@H]2[C@@H](O)[C@H](O)[C@@H](CO)O[C@@H]2c2c(O)cc(O)c3c(=O)cc(-c4ccc(O)cc4)oc23)[C@@H](O)[C@@H](O)[C@@H]1O	2	0.00821716	0	0.024871	0.0330882
MOL008889	O=c1cc(-c2ccc(O)cc2)oc2c([C@H]3O[C@H](CO)[C@@H](O)[C@H](O)[C@H]3O)c(O)cc(O)c12	2	0.0299849	0	0.0693476	0.0993325
MOL008890	CCNCC	1	0.0562402	0.0272772	0.0613721	0.14489
MOL008891	CCN	1	0.147379	0.00379046	0.185309	0.336479
MOL008892	CC(C)CN	1	0.117317	0.00467039	0.122134	0.244122
MOL009509	CCCCCCCCCC[C@@H](C)c1ccccc1	0	0.0890935	0	0.18904	0.278133
MOL009544	CCCCCCCCC=CCCCCCC(=O)O	1	0.0410699	0	0.115569	0.156639
MOL009601	CCCCCCCCCCCC(CCCCCCCCCC)CCCCCCCCCC	1	0.134329	0.0324258	0.202017	0.368772
MOL009602	CCCCCCCCCCC[C@@H](CCCCCCCCC)CCCCCCCCCC	1	0.134329	0.0324258	0.202017	0.368772
MOL009603	CCCCCCCCCCCC[C@@H](C)CCCC(C)CCC[C@@H](C)CCCCCCCCCCCC	1	0.126499	0.0418667	0.216244	0.38461
MOL009604	CC[C@H]1CC[C@@H]2[C@@H]3CC[C@@H]4CCCC[C@]4(C)[C@@H]3CC[C@]12C	3	0.283401	0.233605	0.407851	0.924857
MOL009605	CC1=C(C)C(C)C(C)=C1C	1	0.0368223	0.0891527	0.0563551	0.18233
MOL009606	C=C(C)[C@@H]1CC[C@@]2(C)C=CC(=O)C(C)=C2C1	1	0.0969489	0.0217547	0.0768352	0.195539
MOL009607	C[C@@H]1CCC[C@H]2[C@H]1CCC[C@@H]2C	1	0.0599615	0.0303538	0.0549008	0.145216
MOL009608	BrCCCCCCBr	1	0.184916	0.0582488	0.164052	0.407216
MOL009609	CC1=C[C@H]2CCC[C@@](C)(C(C)C)C2=CC1	1	0.160154	0.118673	0.208978	0.487804
MOL009610	C[C@H]1CC[C@H]2[C@@H](CCC[C@@H]2C)C1	1	0.130509	0.013955	0.107982	0.252446
MOL009611	CCCCCCCCCCCCCCCCCCI	1	0.0624258	0.039478	0.0904152	0.192319
MOL009612	C=C(C)[C@H](CC)CC[C@@H](C)[C@H]1CC[C@@]2(C)C3=CC[C@@H]4[C@H](C)[C@@H](OC(C)=O)CC[C@]4(C)[C@H]3CC[C@]12C	3	0.114718	0.0791651	0.143379	0.337262
MOL009613	CC(C)[C@@H](C)CC[C@@H](C)[C@@H]1CC[C@H]2C3=CC[C@@H]4C[C@H](O)CC[C@@]4(C)[C@H]3CC[C@]21C	3	0.163313	0.249463	0.307662	0.720438
MOL009614	CC(C)[C@@H](C)C=C[C@@H](C)[C@@H]1CC[C@H]2C3=CC[C@@H]4C[C@H](O)CC[C@@]4(C)[C@H]3CC[C@]21C	3	0.0835575	0.113501	0.149636	0.346694
MOL009615	C=C(CC[C@@H](CO)[C@H]1CC[C@@]2(C)[C@@H]3CC[C@H]4C(C)(C)[C@@H](O)CC[C@@]45C[C@@]35CC[C@]12C)C(C)C	2	0.0682998	0.0805915	0.097679	0.24657
MOL009616	C=C(CC[C@@H](C)[C@H]1CC[C@@]2(C)[C@@H]3CC[C@H]4C(C)(C)[C@@H](OC(=O)C=Cc5ccc(O)c(OC)c5)CC[C@@]45C[C@@]35CC[C@]12C)C(C)C	2	0.0464764	0.0310781	0.0827403	0.160295
MOL009617	CC[C@@H](C=C[C@@H](C)[C@H]1CC[C@H]2[C@@H]3CC[C@@H]4C[C@H](O)CC[C@]4(C)[C@@H]3CC[C@]12C)C(C)C	3	0.240057	0.150615	0.424321	0.814993
MOL009618	CC[C@@H](C=C[C@@H](C)[C@H]1CC[C@H]2[C@@H]3CC=C4C[C@H](O)CC[C@]4(C)[C@@H]3CC[C@]12C)C(C)C	3	0.247925	0.16279	0.391582	0.802297
MOL009619	CC[C@H](CC[C@@H](C)[C@H]1CC[C@H]2[C@@H]3CC[C@H]4C[C@@H](O)CC[C@]4(C)[C@H]3CC[C@]12C)C(C)C	3	0.283322	0.220048	0.492951	0.996321
MOL009620	CC(C)[C@H](C)CC[C@H](C)[C@H]1CC[C@@]2(C)[C@H]3CC[C@@H]4[C@@H](C)[C@H](O)CC[C@]4(C)C3=CC[C@]12C	3	0.134903	0.210962	0.209223	0.555088
MOL009621	C=C(CC[C@@H](C)[C@H]1CC[C@@]2(C)C3=C(CC[C@]12C)[C@@]1(C)CC[C@H](O)C(C)(C)[C@H]1CC3)C(C)C	3	0.113729	0.0747245	0.210303	0.398756
MOL009622	CC=C(CC[C@@H](C)[C@H]1CC[C@H]2[C@@H]3CC=C4C[C@@H](O)CC[C@]4(C)[C@H]3CC[C@]12C)C(C)C	3	0.30131	0.311602	0.484594	1.09751
MOL009623	CC(C)CCCCCCCCCCCCCCCCCCC(C)C	1	0.122358	0.013938	0.133669	0.269964
MOL009624	C[C@H]1C[C@H]2CCCC[C@@H]2C[C@@H]1C	1	0.0755107	0.00347616	0.0706377	0.149625
MOL009625	CC[C@@H](C)CCCC[C@@H](C)CCC[C@@H](C)CCCC(C)C	1	0.102078	0.0226695	0.118736	0.243483
MOL009626	CCCCCC[C@@H](C)CCC[C@@H](C)CCCC(C)C	1	0.101743	0.0160027	0.179811	0.297557
MOL009627	CCCCCC[C@@H](C)CC[C@H](C)C(C)C	1	0.11565	0.0832583	0.173111	0.372019
MOL009628	CO[C@]1(F)C[C@H]1c1ccccc1	2	0.0832021	0.0479728	0.15766	0.288835
MOL009629	CCC[C@@H](CC)CCC(C)C	1	0.0755274	0.00162392	0.10471	0.181861
MOL009630	O=C1O[C@H]([C@@H](O)CO)C(O)=C1O[C@H]1O[C@H](CO)[C@@H](O)[C@H](O)[C@H]1O	0	0.0270275	0	0.0137622	0.0407897
MOL009631	C=C(C)[C@H](C)CCC[C@H](C)[C@H]1CC[C@@]2(C)[C@@H]3CC[C@@H]4[C@H](C)[C@@H](O)CC[C@@]45C[C@@]35CC[C@]12C	2	0.113293	0.0410032	0.125918	0.280213
MOL009632	CC(C)CCC[C@H](C)[C@H]1CC[C@]2(C)[C@@H]3CC[C@H]4[C@@H](C)[C@@H](O)CC[C@@]45C[C@@]35CC[C@]12C	2	0.105256	0.0594348	0.141008	0.305699
MOL009633	CC(C)CCC[C@H](C)[C@H]1CC[C@@]2(C)[C@H]3CC[C@@H]4[C@@H](C)[C@H](O)CC[C@]4(C)C3=CC[C@]12C	3	0.173789	0.145606	0.299605	0.619
MOL009634	CC(C)=CCC[C@@H](C)[C@@H]1CC[C@@]2(C)C3=C(CC[C@@]12C)[C@]1(C)CC[C@@H](O)[C@@H](C)[C@H]1CC3	3	0.101512	0.185302	0.183197	0.47001
MOL009635	CC(C)[C@H](C)CC[C@H](C)[C@H]1CC[C@H]2C3=CC[C@H]4[C@H](C)[C@@H](O)CC[C@]4(C)[C@H]3CC[C@]12C	3	0.234989	0.286797	0.381568	0.903355
MOL009636	CC=C(C)CC=C(C)[C@@H]1CC=CCC1	1	0.0871607	0.0539703	0.0915056	0.232637
MOL009637	C=C[C@H](C=Cc1ccc(OC)cc1)c1ccc(O)cc1	2	0.0408634	0.0117638	0.093621	0.146248
MOL009638	CC(=O)c1cnc(NN)nc1C	0	0.0422189	0.0554043	0.0164988	0.114122
MOL009639	CC(C)CCC[C@@H](C)[C@H]1CC[C@H]2C3=CC[C@H]4[C@H](C)[C@@H](O)CC[C@]4(C)[C@@H]3CC[C@]12C	3	0.223681	0.160874	0.412357	0.796911
MOL009640	CC(C)=C(C)CC[C@@H](C)[C@H]1CC[C@@]2(C)C3=C(CC[C@]12C)[C@@]1(C)CC[C@@H](O)[C@@H](C)[C@H]1CC3	3	0.121288	0.126923	0.235019	0.48323
MOL009641	CC(C)=C(C)CC[C@@H](C)[C@H]1CC[C@H]2C3=CC[C@H]4[C@H](C)[C@@H](O)CC[C@]4(C)[C@@H]3CC[C@]12C	3	0.250843	0.182725	0.428468	0.862036
MOL009642	CCC(CC[C@@H](C)[C@H]1CC[C@H]2C3=CC[C@H]4[C@H](C)[C@@H](O)CC[C@]4(C)[C@@H]3CC[C@]12C)=C(C)C	3	0.251108	0.247614	0.42927	0.927992
MOL009643	CCCCC(CCCC)CCCC	1	0.10502	0.0333073	0.17126	0.309588
MOL009644	CC(C)CCC[C@@H](C)[C@H]1CC[C@H]2C3=CC(F)=C4C[C@@H](O)CC[C@]4(C)[C@H]3CC[C@]12C	3	0.226744	0.11612	0.402006	0.74487
MOL009645	COc1cc2c(c(O)c1O[C@H]1O[C@H](CO)[C@@H](O)[C@H](O)[C@H]1O)C(=O)C[C@H](c1ccc(O)c(O)c1)O2	0	0.0274299	0	0.0443032	0.0717331
MOL009646	COc1cc2c(c(O)c1O)C(=O)C[C@H](c1ccc(O)c(O)c1)O2	2	0.0859874	0.0169942	0.13933	0.242311
MOL009647	CCCCCCCCC=C(CBr)CCCCCC	1	0.0277241	0.022048	0.0608263	0.110598
MOL009648	CCCCCCCCC(CCCCCCCC)CCCCCCCC	1	0.134329	0.0324258	0.202017	0.368772
MOL009649	COC(C)(C)CC=CC(C)=CC=CC(C)=CC=CC(C)=CC=CC=C(C)C=CC=C(C)C=CC=C(C)CCC=C(C)C	1	0.0801479	0	0.0741056	0.154254
MOL009650	CN1[C@@H]2CC[C@H]1C[C@@H](OC(=O)[C@@H](CO)c1ccccc1)C2	1	0.0562489	0.00739309	0.207324	0.270966
MOL009651	CC(C=CC=C(C)C=CC1=C(C)CCCC1(C)C)=CC=CC=C(C)C=CC=C(C)C=C[C@@]12O[C@]1(C)C[C@@H](O)CC2(C)C	1	0.0725257	0.0215052	0.133528	0.227559
MOL009652	CC(=O)O[C@H]1CC[C@]23C[C@]24CC[C@]2(C)[C@@H]([C@H](C)CCCC(C)C)CC[C@@]2(C)[C@@H]4CC[C@@H]3C1(C)C	2	0.113685	0.0385316	0.0948945	0.247111
MOL009653	C=C(CC[C@@H](C)[C@H]1CC[C@@]2(C)[C@@H]3CC[C@H]4[C@H](C)[C@@H](O)CC[C@@]45C[C@@]35CC[C@]12C)C(C)C	2	0.115947	0.0392962	0.142775	0.298018
MOL009654	C[C@H](CC[C@H](O)C(C)(C)O)[C@H]1[C@@H](O[C@@H]2O[C@H](CO[C@@H]3O[C@@H](C)[C@H](O)[C@@H](O)[C@H]3O)[C@@H](O)[C@H](O)[C@H]2O)C[C@@]2(C)[C@@H]3CC[C@H]4[C@@](C)(CO)[C@@H](O[C@@H]5OC[C@H](O)[C@H](O)[C@H]5O)CC[C@@]45C[C@@]35CC[C@]12C	0	0.0563015	0.00548851	0.0466691	0.108459
MOL009655	C[C@H](CC[C@H](O)C(C)(C)O)[C@H]1[C@@H](O)C[C@@]2(C)[C@@H]3CC[C@@H]4[C@@](C)(CO)[C@@H](O)CC[C@@]45C[C@@]35CC[C@]12C	2	0.112817	0.257625	0.0927074	0.463149
MOL009656	CCCCC=CCCCCCCCCC=CCC(=O)OCC	1	0.033591	0.0121731	0.0454685	0.0912326
MOL009657	CCOC(=O)c1ccc(C)cc1	0	0.0392346	0.0236897	0.0656135	0.128538
MOL009658	N[C@H](CCC(=O)O)C(=O)O	1	0.0719735	0	0.110101	0.182075
MOL009659	COC[C@@]12CC[C@@H](OC)[C@@]34[C@@H]1[C@@H](OC)[C@@H]([C@H]3N(C)C2)[C@]1(OC(C)=O)[C@@H]2[C@@H](OC(=O)c3ccccc3)[C@](O)(C[C@@H]24)[C@@H](OC)[C@@H]1O	2	0.0157324	0	0.0349128	0.0506452
MOL009660	COC(=O)C1=CO[C@H](O[C@@H]2O[C@H](CO)[C@@H](O)[C@H](O)[C@H]2O)[C@@H]2[C@@]1(O)CC[C@@]2(C)O	0	0.00950836	0.0111655	0.0221366	0.0428105
MOL009661	COC(=O)C1=CO[C@H](O)[C@@H]2[C@@]1(O)CC[C@@]2(C)O	1	0.0563699	0.132606	0.0533956	0.242371
MOL009662	CC=C(C)C(=O)O[C@@H]1CC(C)(C)C[C@H]2C3=CC[C@@H]4[C@@]5(C)CCC(=O)C(C)(C)[C@H]5CC[C@]4(C)[C@]3(C)CC[C@@]12C(=O)O	3	0.0730553	0.142709	0.0551057	0.27087
MOL009663	CC1(C)[C@@H]2[C@H]1CC[C@]1(C)C(=O)CC[C@](C)(O)[C@H]21	3	0.124866	0.280981	0.174889	0.580736
MOL009664	C=C1C(=O)O[C@@H]2C[C@@]1(C)[C@@H]1C(=O)[C@@]3(O)O[C@]14[C@@](O)(CC[C@H]1[C@H]3[C@H](O)C=C3CC=CC(=O)[C@]31C)C(=O)O[C@@]24C	1	0.183821	0.00516326	0.165369	0.354353
MOL009665	COc1cc(O)c2c(c1)C(=O)c1cc(C)cc(O[C@@H]3O[C@H](CO[C@@H]4O[C@H](CO)[C@@H](O)[C@H](O)[C@H]4O)[C@@H](O)[C@H](O)[C@H]3O)c1C2=O	0	0.025993	0.0115817	0.0221521	0.0597268
MOL009666	C[C@@H](CCC(=O)NCCS(=O)(=O)O)[C@H]1CC[C@@H]2[C@@H]3[C@H](O)C[C@@H]4C[C@H](O)CC[C@]4(C)[C@H]3CC[C@@]21C	3	0.237361	0.0297215	0.48963	0.756712
MOL009667	CCCCC=CCCCCCCCCCC(=O)O	1	0.0389254	0.00794207	0.104117	0.150985
MOL009668	CC1=CCC[C@@]2(C)O[C@H]2C(=O)c2c(C)coc2C1	1	0.200369	0.193029	0.202118	0.595517
MOL009669	NCCOS(O)=S	1	0.112664	0.0117646	0.0879542	0.212383
MOL009670	Nc1ccccn1	0	0.018102	0	0.0658743	0.0839763
MOL009672	CC(C)CCC[C@@H](C)[C@H]1CC[C@H]2[C@@H]3CC[C@H]4C[C@@H](O)CC[C@]4(C)[C@H]3CC[C@]12C	3	0.301697	0.248589	0.536522	1.08681
MOL009673	C[C@@H]1CCCC[C@@]12CCC[C@@H]2C	3	0.1228	0.0548012	0.168638	0.346239
MOL009674	CC(C=CC=C(C)C=CC1=C(C)CCCC1(C)C)=CC=CC=C(C)C=CC=C(C)C=CC1=C(C)C[C@H](O)CC1(C)C	1	0.0619166	0.00841744	0.0790448	0.149379
MOL009675	CCOC(=O)c1ccc(OC)cc1	0	0.0211959	0.0372924	0.04919	0.107678
MOL009676	NC(=O)CC[C@@H](N)C(=O)O	1	0.0631361	0.00509294	0.135168	0.203397
MOL009677	CC(C)CCC[C@@H](C)[C@H]1CC[C@@]2(C)C3=C(CC[C@]12C)[C@@]1(C)CC[C@H](O)C(C)(C)[C@@H]1CC3	3	0.171054	0.116691	0.246617	0.534362
MOL009678	CC(C)CCC[C@@H](C)[C@H]1CC[C@@]2(C)C3=C(CC[C@]12C)[C@@]1(C)CC[C@@H](O)C(C)(C)[C@H]1CC3	3	0.171054	0.116691	0.246617	0.534362
MOL009679	CC(C)CCC[C@@H](C)[C@H]1CC[C@H]2C3=CC[C@H]4C[C@@H](O)CC[C@]4(C)[C@H]3CC[C@]12C	3	0.170061	0.14927	0.380691	0.700023
MOL009680	CC(C=CC=C(C)C=CC1=C(C)C[C@@H](O)CC1(C)C)=CC=CC=C(C)C=CC=C(C)[C@@H]1C=C2[C@H](C[C@H](O)CC2(C)C)O1	1	0.0557655	0.00297448	0.07595	0.13469
MOL009681	C=C(CC[C@@H](C)[C@H]1CC[C@@]2(C)C3=C(CC[C@]12C)[C@@]1(C)CC[C@H](O)[C@@H](C)[C@@H]1CC3)C(C)C	3	0.101501	0.0955783	0.205869	0.402948
MOL009682	CC1(C)CC[C@H]2O[C@]23C(C)(C)[C@H]2CC[C@@]13C2	2	0.0780096	0.0480269	0.0817786	0.207815
MOL009683	CCCCCCCCCCCCCCCCCCOC(=O)c1ccc([N+](=O)[O-])cc1	2	0.114211	0.0103303	0.228303	0.352844
MOL009685	C[C@H]1CCCC[C@@]12CCC[C@@H]2C	3	0.1228	0.0548012	0.168638	0.346239
MOL010234	CC(C)=CCCC(C)=CC=CC(C)=CC=CC(C)=CC=CC=C(C)C=CC=C(C)C=C[C@H]1C(C)=CCCC1(C)C	1	0.154528	0.078311	0.162331	0.39517
MOL010946	CC(=O)Cc1ccccc1	2	0.0280837	0	0.138496	0.16658
MOL011125	CC(=O)O[C@@H]1CC[C@]2(C)C3=CC[C@@]4(C)[C@@H]([C@H](C)CCC=C(C)C(=O)O)C[C@H](O)[C@@]4(C)C3=CC[C@H]2C1(C)C	3	0.13362	0.025024	0.139938	0.298582
MOL011126	COC(=O)[C@H](C)CC(=O)C[C@@H](C)[C@H]1CC(=O)[C@@]2(C)C3=C(C(=O)C[C@]12C)[C@]1(C)CCC(=O)C(C)(C)[C@@H]1CC3=O	2	0.115332	0.00125281	0.0845693	0.201154
MOL011127	COC(=O)[C@@H](C)CC(=O)C[C@@H](C)[C@H]1C[C@H](O)[C@@]2(C)C3=C(C(=O)C[C@]12C)[C@]1(C)CCC(=O)C(C)(C)[C@@H]1CC3	2	0.105098	0	0.0621964	0.167294
MOL011128	COC(=O)[C@@H](C)CC(=O)C[C@@H](C)[C@H]1C[C@H](O)[C@@]2(C)C3=C(C(=O)C[C@]12C)[C@]1(C)CC[C@H](O)C(C)(C)[C@@H]1CC3	2	0.0972163	0.0246865	0.0552628	0.177166
MOL011129	COC(=O)CC[C@@H](C)[C@H]1CC(=O)[C@@]2(C)C3=C(C(=O)C[C@]12C)[C@]1(C)CCC(=O)C(C)(C)[C@@H]1CC3=O	2	0.0490255	0.0302637	0.0296278	0.108917
MOL011130	C=C(CC)CCC=C(C)CCC=C(C)C	1	0.0727407	0.000289318	0.0891672	0.162197
MOL011131	CC(=O)O[C@H]1CC[C@]2(C)C3=C(CC[C@H]2[C@@H]1C)[C@]1(C)[C@@H](OC(C)=O)C[C@H]([C@H](C)CCC=C(C)C(=O)O)[C@]1(C)CC3	3	0.138188	0.0134602	0.234757	0.386406
MOL011132	CC1(C)C[C@@]2(C)CC[C@@H]1CO2	3	0.104437	0.0506182	0.120346	0.275401
MOL011133	C[C@H](CC(=O)C[C@@H](C)[C@H]1CC(=O)[C@@]2(C)C3=C(C(=O)[C@@H](O)[C@]12C)[C@@]1(C)CC[C@H](O)C(C)(C)[C@@H]1CC3=O)C(=O)O	2	0.0841351	0.00284422	0.086011	0.17299
MOL011134	C[C@@H](CC(=O)C[C@](C)(O)[C@H]1CC(=O)[C@@]2(C)C3=C(C(=O)[C@@H](O)[C@]12C)[C@]1(C)CC[C@H](O)C(C)(C)[C@@H]1C[C@@H]3O)C(=O)O	2	0.0904825	0.0460418	0.0123251	0.148849
MOL011135	C=C(C=C(C)C(=O)O)C(=C)[C@H](C)[C@@H]1C[C@@H](OC(C)=O)[C@]2(C)C3=CC[C@@H]4C(C)(C)[C@H](OC(C)=O)CC[C@@]4(C)C3=CC[C@@]12C	3	0.11709	0	0.0622674	0.179357
MOL011136	C=C(O)C(C)=CC[C@H](OC(C)=O)[C@H](C)[C@@H]1C[C@@H](O)[C@]2(C)[C@@H]3CC[C@H]4C(C)(C)[C@H](C)CC[C@@]4(C)[C@H]3CC[C@@]12C	3	0.118605	0.087985	0.190489	0.397079
MOL011137	CC(C)[C@H](C)C=C[C@@H](C)[C@H]1CC[C@H]2C3=CC[C@H]4C[C@@H](O)CC[C@]4(C)[C@H]3CC[C@]12C	3	0.0835575	0.113501	0.149636	0.346694
MOL011138	CC(=CC[C@H](O)[C@H](C)[C@@H]1C[C@@H](O)[C@]2(C)C3=CC[C@@H]4C(C)(C)[C@H](O)CC[C@@]4(C)C3=CC[C@@]12C)C(=O)O	3	0.0874718	0.0798839	0.105099	0.272455
MOL011139	CC(=O)O[C@@H]1CC[C@@]2(C)C3=CC[C@@]4(C)[C@H]([C@@H](C)[C@@H](O)CC=C(C)C(=O)O)C[C@@H](OC(C)=O)[C@]4(C)C3=CC[C@@H]2C1(C)C	3	0.0744737	0.034529	0.0811352	0.190138
MOL011140	CC(=CCC[C@@H](C)[C@H]1C[C@H](O)[C@@]2(C)C3=CC[C@@H]4C(C)(C)C(=O)CC[C@]4(C)C3=CC[C@]12C)CO	3	0.116275	0.0556107	0.171156	0.343041
MOL011141	CC(C)[C@@H](C)C=C[C@@H](C)[C@H]1CC[C@H]2C3=C[C@H](O)C4=CC(=O)CC[C@]4(C)[C@H]3CC[C@]12C	3	0.16861	0.0948316	0.155416	0.418857
MOL011142	CC(C)[C@@H](C)C=C[C@@H](C)[C@H]1CC[C@H]2C3=C[C@@H](O)C4=CC(=O)CC[C@]4(C)[C@H]3CC[C@]12C	3	0.16861	0.0948316	0.155416	0.418857
MOL011143	CO[C@@H]1C[C@H]2C(C)(C)[C@H](OC(C)=O)CC[C@]2(C)C2=C1[C@]1(C)[C@@H](OC(C)=O)C[C@H]([C@H](C)[C@H](CC=C(C)C(=O)O)OC(C)=O)[C@@]1(C)CC2	3	0.084195	0	0.0773691	0.161564
MOL011144	C[C@H](CC(=O)C[C@@H](C)[C@H]1C[C@H](O)[C@@]2(C)[C@@H]3C(=O)C[C@H]4C(C)(C)C(=O)CC[C@]4(C)[C@H]3C(=O)C[C@]12C)C(=O)O	3	0.0670366	0.0226385	0.0585522	0.148227
MOL011145	Nc1ncnc2c1ncn2[C@H]1O[C@H](CO)[C@@H](O)[C@@H]1O	1	0.00464403	0.104091	0.24825	0.356985
MOL011146	CC1(C)[C@H]2C[C@@H]3O[C@]3(C)[C@@H]1C2	3	0.135754	0.0763872	0.219943	0.432084
MOL011147	CC1=CC[C@H](C(C)(C)C)CC1	1	0.255657	0.108437	0.2551	0.619194
MOL011148	CC(C)=CCC[C@]1(C)[C@H]2CC=C(C)[C@@H]1C2	1	0.133215	0.0170738	0.255026	0.405315
MOL011149	C=C1CCC[C@@]1(C)[C@]1(C)CC=C(C)CC1	1	0.127831	0.124929	0.138319	0.391079
MOL011150	CC(=O)C=CC1=C(C)CC[C@@H](C)C1(C)C	1	0.0279616	0.0490737	0.0112762	0.0883115
MOL011151	CC1=CC[C@@H]([C@]2(C)CC[C@H](C(C)(C)C)O2)CC1	1	0.17299	0.163336	0.224652	0.560978
MOL011152	CCCCOC(=O)[C@H](C)CC(=O)C[C@@H](C)[C@H]1C[C@H](O)[C@@]2(C)C3=C(C(=O)C[C@]12C)[C@@]1(C)CCC(=O)C(C)(C)[C@@H]1C[C@@H]3O	2	0.156088	0	0.100736	0.256825
MOL011153	CCCCOC(=O)CC[C@@H](C)[C@H]1CC(=O)[C@@]2(C)C3=C(C(=O)C[C@]12C)[C@]1(C)CC[C@H](O)C(C)(C)[C@@H]1C[C@@H]3O	2	0.099248	0.142233	0.133635	0.375116
MOL011154	CCCCCCCCCCCCCCCC(=O)OC[C@H](CO[C@@H]1O[C@H](COC(C)=O)[C@H](OC(C)=O)[C@H](OC(C)=O)[C@H]1OC(C)=O)OC(=O)CCCCCCCCCCCCCCC	0	0.0956779	0.00534537	0.165388	0.266411
MOL011155	CC1=C[C@@]2(C)CCC(C(C)C)=C2CC1	1	0.108608	0.0669554	0.10873	0.284293
MOL011156	C[C@H](CC[C@@H]1O[C@@]1(C)CO)[C@H]1CC[C@@]2(C)C3=C(CC[C@]12C)[C@@]1(C)CCC(=O)C(C)(C)[C@H]1C[C@H]3O	3	0.167323	0.143142	0.183449	0.493915
MOL011157	C[C@H](CC[C@@H]1O[C@@]1(C)CO)[C@H]1CC[C@@]2(C)C3=CC[C@H]4C(C)(C)C(=O)CC[C@]4(C)C3=CC[C@]12C	3	0.0957635	0.212687	0.102371	0.410822
MOL011158	C[C@@H](CC[C@@H]1O[C@@]1(C)CO)[C@H]1CC[C@@]2(C)C3=CC[C@H]4C(C)(C)[C@@H](O)CC[C@]4(C)C3=CC[C@]12C	3	0.0890076	0.188285	0.133776	0.411069
MOL011159	CC(C)[C@@H](C)C=CC(C)(C)[C@H]1CCC2=C3C=CC4=CC(=O)CC[C@@]4(C)[C@@H]3CC[C@@]21C	3	0.0892872	0.337062	0.0597899	0.486139
MOL011160	CC(C)[C@@H](C)C=C[C@@H](C)[C@H]1CC[C@H]2C3=CC(=O)C4=CC(=O)CC[C@]4(C)[C@H]3CC[C@]12C	3	0.165815	0.189562	0.150148	0.505525
MOL011161	CC(C)[C@@H](C)C=C[C@H](C)[C@@H]1CC[C@@H]2C3=CC[C@H]4C[C@H](O)[C@@H](O)C[C@@]4(C)[C@@]3(O)CC[C@]21C	3	0.0832779	0.102203	0.0760326	0.261513
MOL011162	CCCCCCCCCCCCCCCC(=O)O[C@H]1CC[C@@]2(C)[C@@H](CC=C3[C@@H]2CC[C@]2(C)[C@@H]([C@H](C)C=C[C@H](C)C(C)C)CC[C@@H]32)C1	3	0.113581	0.136302	0.252273	0.502156
MOL011163	CC(C)[C@H](C)C=C[C@@H](C)[C@H]1CC[C@H]2C3=CC[C@H]4CC(=O)CC[C@]4(C)[C@@H]3CC[C@]12C	3	0.101162	0.197079	0.19149	0.489731
MOL011164	CC(C)[C@@H](C)C=C[C@H](C)[C@@H]1CC[C@@H]2C3=C[C@@H](O)[C@@]4(O)C[C@H](O)CC[C@@]4(C)[C@H]3CC[C@]21C	3	0.139871	0.129136	0.0963552	0.365363
MOL011165	CCCCCC=CCC=CCCCCCCCC(=O)O[C@@H]1CC[C@@]2(C)[C@@H](CC=C3[C@@H]2CC[C@]2(C)[C@@H]([C@H](C)C=C[C@H](C)C(C)C)CC[C@@H]32)C1	3	0.118464	0.0998058	0.264493	0.482763
MOL011166	CCCCCCCCCCCCCCCC(=O)O[C@@H]1CC[C@@]2(C)[C@@H](CC=C3[C@@H]2CC[C@]2(C)[C@@H]([C@H](C)C=C[C@H](C)C(C)C)CC[C@@H]32)C1	3	0.113581	0.136302	0.252273	0.502156
MOL011167	CCCCCCCCCCCCCCC(=O)O[C@@H]1CC[C@@]2(C)[C@@H](CC=C3[C@@H]2CC[C@]2(C)[C@@H]([C@H](C)C=C[C@H](C)C(C)C)CC[C@@H]32)C1	3	0.113581	0.136302	0.252273	0.502156
MOL011168	CC(C)[C@@H](C)C=CC(C)(C)[C@H]1CC[C@H]2C3=C[C@@H](O)[C@@]4(O)C[C@@H](O)CC[C@]4(C)C3=CC[C@]12C	3	0.0733708	0.0218501	0.0679308	0.163152
MOL011169	CC(C)[C@@H](C)C=C[C@@H](C)[C@H]1CC[C@@H]2[C@]1(C)CC[C@H]1[C@]23C=C[C@]2(C[C@@H](O)CC[C@@]12C)OO3	3	0.0894189	0.0202405	0.0978168	0.207476
MOL011170	CC(C=O)=CCC[C@@H](C)[C@H]1CC[C@@]2(C)C3=CC[C@H]4C(C)(C)C(=O)CC[C@]4(C)C3=CC[C@]12C	3	0.107575	0.19935	0.138786	0.445711
MOL011171	CC(C=O)=CCC[C@@H](C)[C@H]1CC[C@@]2(C)C3=C(CC[C@@]12C)[C@@]1(C)CCC(=O)[C@@H](C)[C@@H]1C[C@H]3O	3	0.139421	0.0506796	0.228938	0.419039
MOL011172	CC(C=O)=CCC[C@@H](C)[C@H]1CC[C@@]2(C)C3=C(CC[C@@]12C)[C@@]1(C)CCC(=O)C(C)(C)[C@@H]1C[C@H]3O	3	0.154705	0.0341865	0.192112	0.381004
MOL011173	CC(=CC(=O)C[C@H](C)C(=O)O)[C@H]1C[C@H](O)[C@@]2(C)C3=C(C(=O)C[C@]12C)[C@@]1(C)CCC(=O)C(C)(C)[C@H]1C[C@@H]3O	2	0.0870347	0	0.0638356	0.15087
MOL011174	CC(=CC(=O)C[C@@H](C)C(=O)O)[C@H]1C[C@H](O)[C@@]2(C)C3=C(C(=O)C[C@@]12C)[C@@]1(C)CC[C@H](O)C(C)(C)[C@H]1C[C@@H]3O	2	0.0893047	0	0.0890295	0.178334
MOL011175	CC(=CC(=O)C[C@H](C)C(=O)O)[C@@H]1CC(=O)[C@]2(C)C3=C(C(=O)C[C@]12C)[C@]1(C)CCC(=O)C(C)(C)[C@H]1C[C@H]3O	2	0.0793758	0	0.0283517	0.107727
MOL011176	CC(=CC(=O)C[C@H](C)C(=O)O)[C@@H]1CC(=O)[C@]2(C)C3=C(C(=O)C[C@]12C)[C@]1(C)CCC(=O)C(C)(C)[C@H]1CC3=O	2	0.0926698	0	0.0267844	0.119454
MOL011177	CC(=CC(=O)C[C@@H](C)C(=O)O)[C@H]1CC(=O)[C@@]2(C)C3=C(C(=O)C[C@@]12C)[C@@]1(C)CC[C@H](O)C(C)(C)[C@H]1CC3=O	2	0.0422232	0.0035593	0.0178472	0.0636297
MOL011178	CC(=CC(=O)C[C@@H](C)C(=O)O)[C@H]1C[C@H](O)[C@@]2(C)C3=C(C(=O)C[C@@]12C)[C@@]1(C)CC[C@H](O)C(C)(C)[C@H]1CC3=O	2	0.139602	0	0.155254	0.294857
MOL011179	C[C@H](CC(=O)C[C@H](C)C(=O)O)[C@H]1C[C@@H](O)[C@@]2(C)C3=C(C(=O)C[C@@]12C)[C@@]1(C)CCC(=O)C(C)(C)[C@@H]1C[C@@H]3O	2	0.120503	0	0.0962443	0.216747
MOL011180	CC(=O)O[C@@H]1C(=O)C2=C(C(=O)C[C@H]3C(C)(C)[C@H](O)CC[C@]23C)[C@]2(C)C[C@H](O)[C@H]([C@H](C)CC(=O)C[C@@H](C)C(=O)O)[C@@]12C	2	0.102818	0.103219	0.0494681	0.255505
MOL011181	C[C@H](CC(=O)C[C@@H](C)[C@@H]1CC(=O)[C@]2(C)C3=C(C(=O)C[C@]12C)[C@@]1(C)CC[C@@H](O)C(C)(C)[C@H]1CC3=O)C(=O)O	2	0.128709	0.015201	0.112244	0.256154
MOL011182	C[C@H](CC(=O)C[C@H](C)C(=O)O)[C@H]1CC(=O)[C@@]2(C)C3=C(C(=O)C[C@@]12C)[C@@]1(C)CC[C@H](O)C(C)(C)[C@H]1C[C@@H]3O	2	0.167436	0.0408983	0.0958246	0.304158
MOL011183	CC(=CCC[C@@H](C)[C@H]1CC(=O)[C@@]2(C)C3=C(C(=O)C[C@]12C)[C@@]1(C)CC[C@H](O)C(C)(C)[C@@H]1C[C@@H]3O)C(=O)O	2	0.148011	0.0566856	0.0792825	0.283979
MOL011184	C[C@H](CC(=O)C[C@H](C)C(=O)O)[C@H]1CC(=O)[C@@]2(C)C3=C(C(=O)C[C@@]12C)[C@@]1(C)CCC(=O)C(C)(C)[C@@H]1C[C@@H]3O	2	0.150413	0.00508924	0.107458	0.26296
MOL011185	C[C@H](CC(=O)C[C@@H](C)[C@@H]1C[C@@H](O)[C@]2(C)C3=C(C(=O)C[C@@]12C)[C@]1(C)CC[C@@H](O)C(C)(C)[C@@H]1C[C@@H]3O)C(=O)O	2	0.159363	0	0.0805045	0.239868
MOL011186	C[C@H](CC(=O)C[C@@H](C)[C@H]1CC(=O)[C@@]2(C)C3=C(C(=O)[C@@H](O)[C@]12C)[C@]1(C)CC[C@H](O)C(C)(C)[C@H]1CC3=O)C(=O)O	2	0.0841351	0.00284422	0.086011	0.17299
MOL011187	C[C@H](CC(=O)C[C@@H](C)[C@H]1CC(=O)[C@@]2(C)C3=C(C(=O)C[C@]12C)[C@@]1(C)CC[C@H](O)C(C)(C)[C@H]1C[C@@H]3O)C(=O)O	2	0.167436	0.0408983	0.0958246	0.304158
MOL011188	CC(=C[C@@H](O)C[C@@H](C)[C@H]1C[C@H](O)[C@@]2(C)C3=C(C(=O)C[C@]12C)[C@]1(C)CCC(=O)C(C)(C)[C@H]1C[C@H]3O)C(=O)O	2	0.0944861	0	0.0503652	0.144851
MOL011189	CC(=CCC[C@@H](C)[C@H]1CC[C@@]2(C)C3=C(CC[C@]12C)[C@@]1(C)CCC(=O)C(C)(C)[C@H]1CC3=O)C(=O)O	2	0.10733	0.0819288	0.100892	0.290151
MOL011190	C[C@H](CC(=O)C[C@H](C)C(=O)O)[C@H]1CC(=O)[C@@]2(C)C3=C(C(=O)C[C@@]12C)[C@@]1(C)CCC(=O)C(C)(C)[C@@H]1CC3=O	2	0.139502	0	0.0997823	0.239284
MOL011191	CC(=C[C@@H](O)C[C@@H](C)[C@H]1CC(=O)[C@@]2(C)C3=C(C(=O)C[C@]12C)[C@@]1(C)CC[C@H](O)C(C)(C)[C@@H]1C[C@@H]3O)C(=O)O	2	0.149612	0.0777224	0.0496461	0.27698
MOL011192	CC(=C[C@@H](O)C[C@@H](C)[C@H]1CC(=O)[C@@]2(C)C3=C(C(=O)[C@@H](O)[C@]12C)[C@@]1(C)CC[C@H](O)C(C)(C)[C@@H]1C[C@@H]3O)C(=O)O	2	0.0551408	0.0410718	0.0203752	0.116588
MOL011193	CC(=O)O[C@@H]1C(=O)C2=C(C(=O)C[C@H]3C(C)(C)C(=O)CC[C@]23C)[C@]2(C)C(=O)C[C@H]([C@H](C)CC(=O)C[C@H](C)C(=O)O)[C@]12C	2	0.114556	0	0.0504712	0.165028
MOL011194	C[C@H](CC(=O)C[C@@H](C)[C@H]1CC(=O)[C@@]2(C)C3=C(C(=O)[C@@H](O)[C@]12C)[C@@]1(C)CC[C@H](O)C(C)(C)[C@@H]1C[C@@H]3O)C(=O)O	2	0.0630177	0.00749079	0.0625953	0.133104
MOL011195	CC(=C[C@@H](O)C[C@@H](C)[C@H]1C[C@H](O)[C@@]2(C)C3=C(C(=O)C[C@]12C)[C@]1(C)CCC(=O)C(C)(C)[C@H]1C[C@@H]3O)C(=O)O	2	0.0944861	0	0.0503652	0.144851
MOL011196	CC(=O)O[C@@H]1C(=O)C2=C(C(=O)C[C@H]3C(C)(C)[C@@H](O)CC[C@]23C)[C@]2(C)C(=O)C[C@H]([C@H](C)CC(=O)C[C@H](C)C(=O)O)[C@]12C	2	0.066152	0.0252741	0.0375711	0.128997
MOL011197	C[C@H](CC(=O)C[C@@](C)(O)[C@H]1CC(=O)[C@@]2(C)C3=C(C(=O)C[C@]12C)[C@@]1(C)CC[C@H](O)C(C)(C)[C@@H]1C[C@@H]3O)C(=O)O	2	0.13209	0.0702778	0.0355448	0.237913
MOL011198	C[C@H](CC(=O)C[C@@H](C)[C@H]1C[C@H](O)[C@@]2(C)C3=C(C(=O)C[C@]12C)[C@@]1(C)CCC(=O)C(C)(C)[C@@H]1CC3=O)C(=O)O	2	0.188297	0	0.170378	0.358675
MOL011199	C[C@H](CC(=O)C[C@H](C)C(=O)O)[C@H]1C[C@H](O)[C@@]2(C)C3=C(C(=O)C[C@@]12C)[C@@]1(C)CC[C@H](O)C(C)(C)[C@@H]1CC3=O	2	0.195415	0	0.176109	0.371525
MOL011200	C[C@@H](CC(=O)C[C@](C)(O)[C@H]1C[C@H](O)[C@@]2(C)C3=C(C(=O)C[C@@]12C)[C@@]1(C)CC[C@H](O)C(C)(C)[C@@H]1C[C@@H]3O)C(=O)O	2	0.131946	0.0904643	0.0215467	0.243957
MOL011201	C[C@H](CC(=O)C[C@H](C)C(=O)O)[C@H]1CC(=O)[C@@]2(C)C3=C(C(=O)[C@H](O)[C@@]12C)[C@@]1(C)CCC(=O)C(C)(C)[C@@H]1C[C@@H]3O	2	0.10354	0	0.0645514	0.168091
MOL011202	CC(=O)O[C@@H]1C[C@H]2C(C)(C)[C@H](OC(C)=O)CC[C@]2(C)C2=C1[C@]1(C)[C@@H](O)C[C@H]([C@H](C)CCC=C(C)C(=O)O)[C@]1(C)CC2	3	0.135411	0.0164009	0.16075	0.312562
MOL011203	CC(=O)O[C@H]1C[C@H]([C@H](C)[C@@H](CC=C(C)C(=O)O)OC(C)=O)[C@]2(C)CCC3=C([C@H](O)C[C@H]4C(C)(C)[C@H](OC(C)=O)CC[C@]34C)[C@]12C	3	0.103207	0	0.0628595	0.166066
MOL011204	CC(=O)O[C@@H]1C[C@H]2C(C)(C)[C@H](OC(C)=O)CC[C@]2(C)C2=C1[C@]1(C)[C@@H](O)C[C@H]([C@H](C)[C@@H](CC=C(C)C(=O)O)OC(C)=O)[C@]1(C)CC2	3	0.11615	0.0104296	0.119648	0.246228
MOL011205	CO[C@@H]1C[C@H]2C(C)(C)[C@H](OC(C)=O)CC[C@]2(C)C2=C1[C@]1(C)CC[C@H]([C@H](C)[C@@H](CC=C(C)C(=O)O)OC(C)=O)[C@]1(C)CC2	3	0.0865266	0.0149069	0.111169	0.212602
MOL011206	CC(=O)O[C@H]1C[C@H]([C@H](C)CCC=C(C)C(=O)O)[C@]2(C)CC=C3C(=CC[C@H]4C(C)(C)[C@H](OC(C)=O)CC[C@]34C)[C@]12C	3	0.13925	0.0706406	0.156011	0.365902
MOL011207	CO[C@@H]1C[C@H]2C(C)(C)[C@H](OC(C)=O)CC[C@]2(C)C2=C1[C@]1(C)[C@@H](O)C[C@H]([C@H](C)[C@@H](CC=C(C)C(=O)O)OC(C)=O)[C@]1(C)CC2	3	0.0800556	0.00109005	0.0701194	0.151265
MOL011208	CC(=O)O[C@H](CC=C(C)C(=O)O)[C@@H](C)[C@H]1C[C@H](O)[C@@]2(C)C3=C(CC[C@@]12C)[C@@]1(C)CC[C@@H](OC(C)=O)C(C)(C)[C@@H]1C[C@H]3O	3	0.104544	0	0.0565367	0.161081
MOL011209	CO[C@@H]1C[C@H]2C(C)(C)[C@H](OC(C)=O)CC[C@]2(C)C2=C1[C@]1(C)CC[C@H]([C@H](C)CCC=C(C)C(=O)O)[C@]1(C)CC2	3	0.0801801	0.00916551	0.146225	0.23557
MOL011210	CC(=O)O[C@H](CC[C@H](C)C(=O)O)[C@@H](C)[C@H]1C[C@H](O)[C@@]2(C)C3=CC[C@H]4C(C)(C)[C@H](OC(C)=O)CC[C@]4(C)C3=CC[C@@]12C	3	0.127825	0.0304101	0.106774	0.265009
MOL011211	C[C@@H](CC(=O)C[C@](C)(O)[C@H]1CC(=O)[C@@]2(C)C3=C(C(=O)C[C@@]12C)[C@@]1(C)CCC(=O)C(C)(C)[C@@H]1C[C@@H]3O)C(=O)O	2	0.11851	0.0303075	0.0532984	0.202116
MOL011212	CC(=O)O[C@@H](CC=C(C)C(=O)O)[C@@H](C)[C@H]1C[C@H](OC(C)=O)[C@@]2(C)C3=CC[C@H]4C(C)(C)[C@H](O)CC[C@]4(C)C3=CC[C@]12C	3	0.0859349	0.0742875	0.0989814	0.259204
MOL011213	CC(=O)O[C@@H](CC=C(C)C(=O)O)[C@@H](C)[C@H]1C[C@H](O)[C@@]2(C)C3=CC[C@H]4C(C)(C)[C@H](OC(C)=O)CC[C@]4(C)C3=CC[C@]12C	3	0.0992884	0.0398868	0.0994111	0.238586
MOL011214	CC(=O)O[C@@H](CC=C(C)C(=O)O)[C@@H](C)[C@H]1CC[C@@]2(C)C3=CC[C@H]4C(C)(C)[C@H](OC(C)=O)CC[C@]4(C)C3=CC[C@@]12C	3	0.0799662	0.0197401	0.0568782	0.156584
MOL011215	CC(=O)O[C@@H](CC=C(C)C(=O)O)[C@@H](C)[C@H]1CC[C@@]2(C)C3=CC[C@H]4C(C)(C)[C@H](O)CC[C@]4(C)C3=CC[C@@]12C	3	0.0794215	0.0656971	0.0769915	0.22211
MOL011216	CC(=O)O[C@@H](CC=C(C)C(=O)O)[C@@H](C)[C@H]1C[C@H](OC(C)=O)[C@@]2(C)C3=CC[C@H]4C(C)(C)[C@H](OC(C)=O)CC[C@]4(C)C3=CC[C@@]12C	3	0.0718304	0.0201619	0.0713575	0.16335
MOL011217	CC(=C[C@@H](O)C[C@@H](C)[C@H]1CC(=O)[C@@]2(C)C3=C(C(=O)[C@@H](O)[C@]12C)[C@]1(C)CC[C@H](O)C(C)(C)[C@H]1CC3=O)C(=O)O	2	0.0373161	0.0136523	0.0237939	0.0747623
MOL011218	CC(=O)O[C@H]1C[C@H]([C@H](C)CCC=C(C)C(=O)O)[C@@]2(C)CC=C3C(=CC[C@@]4(C)C(C)(C)C(=O)CC[C@]34C)[C@]12C	3	0.0862077	0.109487	0.109153	0.304847
MOL011219	CC(=CCC[C@@H](C)[C@H]1C[C@H](O)[C@@]2(C)C3=CC[C@@H]4C(C)(C)C(=O)CC[C@]4(C)C3=CC[C@]12C)C(=O)O	3	0.127029	0.161222	0.124107	0.412358
MOL011220	CC(=CCC[C@@H](C)[C@H]1CC[C@@]2(C)C3=C(CC[C@]12C)[C@@]1(C)CC[C@@H](O)C(C)(C)[C@@H]1C[C@H]3O)C(=O)O	3	0.189497	0.0327084	0.22592	0.448126
MOL011221	CC(=O)O[C@H]1C[C@H]([C@H](C)CCC=C(C)C(=O)O)[C@]2(C)CCC3=C([C@H](O)C[C@H]4C(C)(C)C(=O)CC[C@]34C)[C@]12C	3	0.105667	0.000796283	0.108996	0.215459
MOL011222	CC(=CCCC(C)(C)[C@@H]1CC(=O)[C@]2(C)C3=C(C(=O)C[C@]12C)[C@]1(C)CC[C@@H](O)C(C)(C)[C@H]1CC3=O)C(=O)O	2	0.114047	0.000898981	0.169499	0.284445
MOL011223	CC(=O)O[C@@H]1CC[C@@]2(C)C3=C([C@@H](O)C[C@H]2C1(C)C)[C@@]1(C)[C@H](OC(C)=O)C[C@@H]([C@@H](C)CCC=C(C)C(=O)O)[C@]1(C)CC3	3	0.0969953	0	0.104366	0.201361
MOL011224	CC(=O)O[C@H]1C[C@H]([C@H](C)CCC=C(C)C(=O)O)[C@@]2(C)CC=C3C(=CC[C@H]4C(C)(C)[C@H](O)CC[C@]34C)[C@]12C	3	0.12007	0.0631769	0.154062	0.337309
MOL011225	CC(=CCC[C@@H](C)[C@H]1CC[C@@]2(C)C3=CC[C@H]4C(C)(C)[C@@H](O)CC[C@]4(C)C3=CC[C@@]12C)C(=O)O	3	0.0872561	0.134579	0.106163	0.327998
MOL011226	CC(=CCC[C@@H](C)[C@H]1CC[C@@]2(C)C3=C(CC[C@@]12C)[C@@]1(C)CC[C@H](O)C(C)(C)[C@H]1CC3)C(=O)O	3	0.0967603	0.0896501	0.1246	0.311011
MOL011227	CC(=C[C@@H](O)C[C@@H](C)[C@H]1CC(=O)[C@@]2(C)C3=C(C(=O)C[C@]12C)[C@]1(C)CC[C@H](O)C(C)(C)[C@H]1CC3=O)C(=O)O	2	0.110329	0.0435059	0.0861635	0.239998
MOL011228	CC(=C[C@@H](O)C[C@@H](C)[C@H]1CC(=O)[C@@]2(C)C3=C(C(=O)[C@@H](O)[C@]12C)[C@]1(C)CC[C@H](O)C(C)(C)[C@H]1C[C@@H]3O)C(=O)O	2	0.0551408	0.0410718	0.0203752	0.116588
MOL011229	CC(C=O)=CCC[C@@H](C)[C@H]1CC[C@@]2(C)C3=C(C(=O)C[C@]12C)[C@@]1(C)CC[C@H](O)C(C)(C)[C@@H]1CC3	2	0.124319	0.175508	0.116146	0.415973
MOL011230	C[C@H](CC[C@H](O)[C@](C)(O)CO)[C@H]1CC[C@@]2(C)C3=CC[C@H]4C(C)(C)[C@@H](O)CC[C@]4(C)C3=CC[C@]12C	3	0.132224	0.122079	0.21073	0.465034
MOL011231	C[C@H](CCC=C(CO)CO)[C@H]1C[C@H](O)[C@@]2(C)C3=CC[C@H]4C(C)(C)C(=O)CC[C@]4(C)C3=CC[C@]12C	3	0.0980671	0.0368123	0.162293	0.297172
MOL011232	CCO[C@@H]1C[C@@H]2C(C)(C)C(=O)CC[C@]2(C)C2=C1[C@]1(C)CC[C@H]([C@H](C)CC[C@H](O)[C@@](C)(O)CO)[C@@]1(C)CC2	3	0.188009	0.042116	0.276584	0.506709
MOL011233	C[C@H](CC[C@H](O)[C@](C)(O)CO)[C@H]1CC[C@@]2(C)C3=C(CC[C@]12C)[C@@]1(C)CCC(=O)C(C)(C)[C@H]1CC3=O	2	0.113106	0	0.141604	0.254711
MOL011234	C[C@H](CCC=C(CO)CO)[C@H]1CC[C@@]2(C)C3=C(CC[C@]12C)[C@@]1(C)CC[C@H](O)C(C)(C)[C@@H]1CC3=O	2	0.107295	0	0.170545	0.27784
MOL011235	C[C@H](CCC=C(CO)CO)[C@H]1CC[C@@]2(C)C3=CC[C@H]4C(C)(C)C(=O)CC[C@]4(C)C3=CC[C@]12C	3	0.0798864	0.07991	0.112226	0.272022
MOL011236	CO[C@@H]1C[C@@H]2C(C)(C)C(=O)CC[C@]2(C)C2=C1[C@]1(C)CC[C@H]([C@H](C)CC[C@H](O)[C@](C)(O)CO)[C@@]1(C)CC2	3	0.106697	0.0673022	0.153235	0.327235
MOL011237	C[C@H](CC[C@H](O)[C@](C)(O)CO)[C@H]1CC[C@@]2(C)C3=C(CC[C@]12C)[C@@]1(C)CC[C@H](O)C(C)(C)[C@H]1CC3=O	2	0.149283	0.0388442	0.212076	0.400204
MOL011238	CO[C@@H]1C[C@H]2[C@H](C)C(=O)CC[C@]2(C)C2=C1[C@]1(C)[C@@H](O)C[C@H]([C@@H](C)CCC=C(CO)CO)[C@@]1(C)CC2	3	0.0777102	0.0166144	0.137026	0.231351
MOL011239	CC(=CCC[C@@H](C)[C@@H]1CC[C@@]2(C)C3=CC[C@@H]4C(C)(C)[C@@H](O)CC[C@]4(C)C3=CC[C@]12C)CO	3	0.0791426	0.0902166	0.144635	0.313994
MOL011240	C[C@H](CC[C@H](O)C(C)(C)O)[C@H]1CC[C@@]2(C)C3=CC[C@@H]4C(C)(C)C(=O)CC[C@]4(C)C3=CC[C@]12C	3	0.166206	0.26041	0.180151	0.606767
MOL011241	C[C@H](CC[C@H](O)C(C)(C)O)[C@H]1CC[C@@]2(C)C3=CC[C@H]4C(C)(C)C(=O)CC[C@]4(C)C3=CC[C@]12C	3	0.166206	0.26041	0.180151	0.606767
MOL011242	C[C@H](CC[C@H](O)[C@](C)(O)CO)[C@H]1CC[C@@]2(C)C3=CC[C@H]4C(C)(C)C(=O)CC[C@]4(C)C3=CC[C@]12C	3	0.139802	0.159401	0.192239	0.491442
MOL011243	C[C@H](CCC=C(CO)CO)[C@H]1CC[C@@]2(C)C3=CC[C@@H]4C(C)(C)[C@@H](O)CC[C@]4(C)C3=CC[C@]12C	3	0.0827881	0.0707407	0.185433	0.338962
MOL011244	CC(=CCC[C@@H](C)[C@@H]1CC[C@@]2(C)C3=CC[C@@H]4C(C)(C)C(=O)CC[C@]4(C)C3=CC[C@]12C)CO	3	0.0902773	0.10189	0.110313	0.30248
MOL011245	CC(=O)O[C@H]1C[C@H]([C@H](C)CCC=C(C)C(=O)O)[C@@]2(C)CC=C3C(=CC[C@H]4C(C)(C)[C@H](OC(C)=O)CC[C@]34C)[C@]12C	3	0.13925	0.0706406	0.156011	0.365902
MOL011246	C[C@@H](CC(=O)C[C@](C)(O)[C@H]1CC(=O)[C@@]2(C)C3=C(C(=O)C[C@@]12C)[C@@]1(C)CCC(=O)C(C)(C)[C@@H]1CC3=O)C(=O)O	2	0.123383	0.0308087	0.0648174	0.219009
MOL011247	CC(=O)O[C@@H]1C[C@@H]([C@@H](C)CCC=C(C)C(=O)O)[C@]2(C)CC=C3C(=CC[C@@H]4C(C)(C)[C@H](O)CC[C@@]34C)[C@@]12C	3	0.12007	0.0631769	0.154062	0.337309
MOL011248	CC(=O)O[C@@H]1CC[C@@]2(C)C3=CC[C@@]4(C)[C@H]([C@@H](C)CCC=C(C)C(=O)O)C[C@@H](O)[C@]4(C)C3=CC[C@@H]2C1(C)C	3	0.13362	0.025024	0.139938	0.298582
MOL011249	CC(=O)O[C@@H](CC=C(C)C(=O)O)[C@H](C)[C@@H]1C[C@@H](OC(C)=O)[C@]2(C)C3=CC[C@@H]4C(C)(C)[C@H](O)CC[C@@]4(C)C3=CC[C@@]12C	3	0.0859349	0.0742875	0.0989814	0.259204
MOL011250	CC(=CCC[C@@H](C)[C@H]1CC[C@@]2(C)C3=CC[C@@H]4C(C)(C)C(=O)CC[C@]4(C)C3=CC[C@]12C)CO	3	0.0902773	0.10189	0.110313	0.30248
MOL011251	CC(=CCC[C@@H](C)[C@H]1CC[C@]2(C)C3=CC[C@H]4C(C)(C)C(=O)CC[C@]4(C)C3=CC[C@]12C)CO	3	0.0902773	0.10189	0.110313	0.30248
MOL011252	C[C@H](CC(=O)C[C@@H](C)[C@H]1C[C@H](O)[C@@]2(C)C3=C(C(=O)C[C@]12C)[C@@]1(C)CCC(=O)C(C)(C)[C@@H]1CC3)C(=O)O	2	0.107003	0	0.0936843	0.200687
MOL011253	C[C@H](CC(=O)C[C@@H](C)[C@H]1C[C@H](O)[C@@]2(C)C3=C(C(=O)C[C@]12C)[C@@]1(C)CC[C@H](O)C(C)(C)[C@@H]1CC3)C(=O)O	2	0.128829	0.00300932	0.0930427	0.224881
MOL011254	C[C@H](CC(=O)C[C@H](C)C(=O)O)[C@H]1C[C@H](O)[C@@]2(C)C3=C(C(=O)C[C@@]12C)[C@@]1(C)CC[C@H](O)[C@](C)(CO)[C@@H]1CC3	2	0.119684	0.0403606	0.0691912	0.229236
MOL011255	CC(=C[C@@H](O)C[C@@H](C)[C@H]1C[C@H](O)[C@@]2(C)C3=C(C(=O)C[C@@]12C)[C@@]1(C)CCC(=O)C(C)(C)[C@@H]1CC3)C(=O)O	2	0.0815451	0	0.0558114	0.137356
MOL011256	CC(=CCC[C@@H](C)[C@H]1C[C@H](O)[C@@]2(C)C3=C(C(=O)C[C@@]12C)[C@@]1(C)CCC(=O)C(C)(C)[C@@H]1CC3)C(=O)O	2	0.100861	0.0860208	0.0647314	0.251613
MOL011257	C[C@@H]1C[C@@]2(O)C[C@@H](C)[C@@H]3[C@H]2C(=O)[C@@]2(C)C4=C(C(=O)[C@@H](O)[C@]32C)[C@@]2(C)CCC(=O)[C@](C)(COC1=O)[C@@H]2C[C@H]4O	2	0.0603599	0.0059178	0.0155091	0.0817868
MOL011258	C[C@@H]1C[C@@]2(O)C[C@@H](C)[C@@H]3[C@H]2C(=O)[C@@]2(C)C4=C(C(=O)[C@@H](O)[C@]32C)[C@@]2(C)CC[C@H](O)[C@](C)(COC1=O)[C@@H]2C[C@H]4O	2	0.0859189	0.0635573	0.0608189	0.210295
MOL011259	C[C@H](CC(=O)C[C@@H](C)[C@H]1CC(=O)[C@@]2(C)C3=C(C(=O)C(=O)[C@@]12C)[C@@]1(C)CCC(=O)C(C)(C)[C@H]1CC3=O)C(=O)O	2	0.155217	0.00287933	0.129245	0.287342
MOL011260	N[C@@H]1[C@@H](O)[C@H](O)[C@@H](CO)O[C@H]1O	0	0.0799557	0.00759768	0.0891439	0.176697
MOL011261	CC1=CC[C@@](C)(C2=CCCC2(C)C)CC1	1	0.172297	0.181253	0.14328	0.496831
MOL011262	CC(=O)O[C@@H]1C[C@@H]([C@@H](C)CC(=O)C=C(C)C(=O)O)[C@]2(C)CC=C3C(=CC[C@@H]4C(C)(C)[C@H](O)CC[C@@]34C)[C@@]12C	3	0.0527904	0.101518	0.0757063	0.230015
MOL011263	CC(=O)O[C@@H]1CC[C@@]2(C)C3=CC[C@@]4(C)[C@H]([C@@H](C)CC(=O)C=C(C)C(=O)O)C[C@@H](OC(C)=O)[C@]4(C)C3=CC[C@@H]2C1(C)C	3	0.0721154	0.0496855	0.100218	0.222019
MOL011264	CC(=O)O[C@@H]1CC[C@@]2(C)C3=CC[C@@]4(C)[C@H]([C@@H](C)CC(=O)C=C(C)C(=O)O)C[C@@H](O)[C@]4(C)C3=CC[C@@H]2C1(C)C	3	0.051809	0.0702708	0.0622138	0.184294
MOL011265	CC(=O)O[C@@H]1CC[C@@]2(C)C3=CC[C@@]4(C)[C@H]([C@@H](C)CCC=C(C)C(=O)O)CC[C@]4(C)C3=CC[C@@H]2C1(C)C	3	0.0855778	0.0676857	0.0948728	0.248136
MOL011266	CC(C=O)=CCC[C@@H](C)[C@H]1CC[C@@]2(C)C3=CC[C@@H]4C(C)(C)[C@@H](O)CC[C@]4(C)C3=CC[C@]12C	3	0.112573	0.141276	0.153207	0.407056
MOL011267	CC(C=O)=CCC[C@@H](C)[C@H]1CC[C@@]2(C)C3=C(CC[C@]12C)[C@@]1(C)CCC(=O)C(C)(C)[C@H]1CC3=O	2	0.0897254	0.1192	0.102632	0.311557
MOL011268	CC(C=O)=CCC[C@@H](C)[C@H]1CC[C@@]2(C)C3=C(CC[C@]12C)[C@@]1(C)CC[C@H](O)C(C)(C)[C@H]1CC3=O	2	0.0903727	0.0241427	0.164159	0.278674
MOL011269	CC(=O)O[C@@H]1C(=O)C2=C([C@@H](O)C[C@H]3C(C)(C)[C@@H](O)CC[C@@]23C)[C@]2(C)C(=O)C[C@H]([C@H](C)CCC(=O)O)[C@@]12C	2	0.0800367	0.0842576	0.108217	0.272512
MOL011270	C[C@H](CCC(=O)O)[C@H]1CC(=O)[C@@]2(C)C3=C(C(=O)C[C@]12C)[C@@]1(C)CCC(=O)C(C)(C)[C@@H]1C[C@@H]3O	2	0.144007	0.0485225	0.106822	0.299351
MOL011271	C[C@H](CCC(=O)O)[C@H]1CC(=O)[C@@]2(C)C3=C(C(=O)[C@@H](O)[C@@]12C)[C@@]1(C)CCC(=O)C(C)(C)[C@@H]1C[C@@H]3O	2	0.079131	0.0185964	0.0497868	0.147514
MOL011272	C[C@H](CCC(=O)O)[C@H]1CC(=O)[C@@]2(C)C3=C(C(=O)[C@@H](O)[C@]12C)[C@@]1(C)CC[C@H](O)C(C)(C)[C@@H]1C[C@@H]3O	2	0.0574399	0.0645326	0.093211	0.215183
MOL011273	C[C@H](CCC(=O)O)[C@H]1CC(=O)[C@@]2(C)C3=C(C(=O)C(=O)[C@@]12C)[C@@]1(C)CCC(=O)C(C)(C)[C@@H]1CC3=O	2	0.138747	0.0457382	0.127177	0.311662
MOL011274	CC(=O)O[C@@H]1C(=O)C2=C(C(=O)C[C@H]3C(C)(C)C(=O)CC[C@]23C)[C@]2(C)C(=O)C[C@H]([C@H](C)CCC(=O)O)[C@@]12C	2	0.0996912	0.0186346	0.0918757	0.210201
MOL011275	C[C@H](CCC(=O)O)[C@H]1CC(=O)[C@@]2(C)C3=C(C(=O)[C@H](O)[C@@]12C)[C@@]1(C)CCC(=O)C(C)(C)[C@@H]1C[C@@H]3O	2	0.079131	0.0185964	0.0497868	0.147514
MOL011276	CC(=O)O[C@@H]1C(=O)C2=C(C(=O)C[C@H]3C(C)(C)[C@H](O)CC[C@]23C)[C@]2(C)C(=O)C[C@H]([C@H](C)CCC(=O)O)[C@@]12C	2	0.0938711	0.0534903	0.12873	0.276091
MOL011277	C[C@H](CCC(=O)O)[C@H]1CC(=O)[C@@]2(C)C3=C(C(=O)C[C@]12C)[C@@]1(C)CCC(=O)C(C)(C)[C@@H]1CC3=O	2	0.114778	0.0303369	0.124397	0.269512
MOL011278	C[C@H](CCC(=O)O)[C@H]1C[C@H](O)[C@]2(C)C3=C(C(=O)C[C@]12C)[C@@]1(C)CCC(=O)[C@](C)(CO)[C@@H]1C[C@@H]3O	2	0.180097	0.140798	0.157915	0.47881
MOL011279	C[C@H](CCC(=O)O)[C@H]1CC(=O)[C@@]2(C)C3=C(C(=O)C[C@@]12C)[C@@]1(C)CC[C@H](O)[C@](C)(CO)[C@@H]1C[C@@H]3O	2	0.138034	0.111463	0.118961	0.368458
MOL011280	C[C@H](CCC(=O)O)[C@H]1CC(=O)[C@@]2(C)C3=C(C(=O)C[C@@]12C)[C@@]1(C)CC[C@H](O)[C@](C)(CO)[C@@H]1CC3=O	2	0.082471	0.107579	0.0987208	0.288771
MOL011281	C[C@@H](CCC(=O)O)[C@H]1CC(=O)[C@]2(C)C3=C(C(=O)[C@H](O)[C@]12C)[C@]1(C)CC[C@@H](O)[C@](C)(CO)[C@@H]1CC3=O	2	0.0628176	0.098042	0.0637348	0.224594
MOL011282	C[C@H](CCC(=O)O)[C@H]1CC(=O)[C@@]2(C)C3=C(C(=O)[C@@H](O)[C@]12C)[C@@]1(C)CCC(=O)C(C)(C)[C@@H]1CC3=O	2	0.08133	0	0.0616502	0.14298
MOL011283	C[C@H](CCC(=O)O)[C@H]1CC(=O)[C@@]2(C)C3=C(C(=O)[C@@H](O)[C@@]12C)[C@@]1(C)CC[C@H](O)C(C)(C)[C@@H]1CC3=O	2	0.0621006	0.0304161	0.0973361	0.189853
MOL011284	C[C@H](CCC(=O)O)[C@H]1C[C@H](O)[C@@]2(C)C3=C(C(=O)C[C@@]12C)[C@@]1(C)CC[C@H](O)C(C)(C)[C@@H]1C[C@H]3O	2	0.129648	0.0158949	0.154767	0.30031
MOL011285	C[C@H](CCC(=O)O)[C@H]1CC(=O)[C@@]2(C)C3=C(C(=O)C[C@]12C)[C@]1(C)CC[C@H](O)C(C)(C)[C@@H]1C[C@@H]3O	2	0.108439	0.10657	0.0957594	0.310768
MOL011286	CC1(C)C(=O)CC[C@]2(C)C3=C([C@@H](O)C[C@@H]12)[C@]1(C)C(=O)C[C@H]([C@]2(C)CCC(=O)C2)[C@@]1(C)CC3=O	2	0.0617901	0.0737276	0.0193029	0.154821
MOL011287	CC(=O)[C@H]1CC(=O)[C@]2(C)C3=C(C(=O)C[C@]12C)[C@@]1(C)CC[C@H](O)C(C)(C)[C@@H]1C[C@@H]3O	2	0.0935037	0.111013	0.0274793	0.231996
MOL011288	CC(=O)[C@H]1CC(=O)[C@@]2(C)C3=C(C(=O)C[C@]12C)[C@@]1(C)CCC(=O)[C@@H](C)[C@@H]1C[C@@H]3O	2	0.0782821	0.0899991	0.0757949	0.244076
MOL011289	CC(=O)[C@H]1C[C@H](O)[C@@]2(C)C3=C(C(=O)C[C@@]12C)[C@@]1(C)CC[C@H](O)C(C)(C)[C@@H]1C[C@@H]3O	2	0.113884	0.037154	0.0875346	0.238572
MOL011290	C[C@H](CC[C@H](O)C(C)(C)O)[C@H]1CC[C@@]2(C)C3=C(CC[C@]12C)[C@@]1(C)CCC(=O)C(C)(C)[C@H]1CC3	3	0.163314	0.179151	0.220195	0.56266
MOL011291	C[C@H](CC[C@H](O)C(C)(C)CO)[C@H]1CC[C@@]2(C)C3=CC[C@@H]4C(C)(C)[C@@H](O)CC[C@]4(C)C3=CC[C@]12C	3	0.103298	0.147012	0.168532	0.418842
MOL011292	CC(=O)O[C@@H]1C(=O)C2=C(C(=O)C[C@H]3C(C)(C)[C@@H](O)CC[C@@]23C)[C@]2(C)C(=O)C[C@H]([C@H](C)CCC(=O)O)[C@@]12C	2	0.0938711	0.0534903	0.12873	0.276091
MOL011293	COC(=O)CC[C@@H](C)[C@H]1CC(=O)[C@@]2(C)C3=C(C(=O)[C@@H](O)[C@]12C)[C@]1(C)CC[C@H](O)C(C)(C)[C@@H]1CC3=O	2	0.0137558	0.0553064	0.00812265	0.0771849
MOL011294	COC(=O)[C@H](C)CC(=O)C[C@@H](C)[C@H]1C[C@H](O)[C@@]2(C)[C@@H]3C(=O)C[C@H]4C(C)(C)C(=O)CC[C@]4(C)[C@H]3C(=O)C[C@]12C	3	0.0675169	0.0320618	0.034225	0.133804
MOL011295	COC(=O)[C@H](C)CC(=O)C[C@@H](C)[C@H]1C[C@H](O)[C@@]2(C)C3=C(C(=O)C[C@]12C)[C@@]1(C)CCC(=O)C(C)(C)[C@@H]1C[C@@H]3O	2	0.121687	0	0.0784069	0.200094
MOL011296	COC(=O)[C@H](C)CC(=O)C[C@@H](C)[C@H]1CC(=O)[C@@]2(C)C3=C(C(=O)C[C@]12C)[C@@]1(C)CC[C@H](O)C(C)(C)[C@@H]1C[C@@H]3O	2	0.158612	0.0696113	0.0899343	0.318158
MOL011297	COC(=O)[C@H](C)CC(=O)C[C@@H](C)[C@H]1CC(=O)[C@@]2(C)C3=C(C(=O)C[C@]12C)[C@@]1(C)CCC(=O)C(C)(C)[C@@H]1C[C@@H]3O	2	0.144098	0.0288868	0.0832024	0.256187
MOL011298	COC(=O)[C@H](C)CC(=O)C[C@@H](C)[C@H]1CC(=O)[C@@]2(C)C3=C(C(=O)[C@@H](OC(C)=O)[C@]12C)[C@@]1(C)CCC(=O)C(C)(C)[C@@H]1CC3=O	2	0.0837721	0.0024413	0.024937	0.11115
MOL011299	COC(=O)[C@@H](C)CC(=O)C[C@@H](C)[C@H]1CC(=O)[C@@]2(C)C3=C(C(=O)[C@@H](O)[C@]12C)[C@]1(C)CC[C@H](O)C(C)(C)[C@@H]1C[C@@H]3O	2	0.0491755	0.0359806	0.0575753	0.142732
MOL011300	COC(=O)[C@H](C)CC(=O)C[C@@H](C)[C@H]1CC(=O)[C@@]2(C)C3=C(C(=O)[C@@H](OC(C)=O)[C@]12C)[C@@]1(C)CC[C@H](O)C(C)(C)[C@@H]1CC3=O	2	0.0585975	0.0419457	0.0180078	0.118551
MOL011301	COC(=O)[C@@H](C)CC(=O)C[C@](C)(O)[C@H]1CC(=O)[C@@]2(C)C3=C(C(=O)[C@@H](O)[C@]12C)[C@]1(C)CC[C@H](O)C(C)(C)[C@@H]1C[C@@H]3O	2	0.0821753	0.09731	0.0434455	0.222931
MOL011302	COC(=O)[C@@H](C)CC(=O)C[C@@H](C)[C@H]1C[C@H](O)[C@@]2(C)C3=C(C(=O)C[C@]12C)[C@]1(C)CCC(=O)C(C)(C)[C@@H]1CC3=O	2	0.176774	0	0.137632	0.314406
MOL011303	COC(=O)C(C)=CCC[C@@H](C)[C@H]1CC[C@@]2(C)C3=C(CC[C@]12C)[C@@]1(C)CCC(=O)C(C)(C)[C@H]1CC3=O	2	0.098112	0	0.122176	0.220288
MOL011304	COC(=O)C(C)=CCC[C@@H](C)[C@H]1C[C@H](O)[C@@]2(C)C3=CC[C@@H]4C(C)(C)C(=O)CC[C@]4(C)C3=CC[C@]12C	3	0.115525	0.0517396	0.148544	0.315809
MOL011305	COC(=O)CC[C@@H](C)[C@H]1CC(=O)[C@@]2(C)C3=C(C(=O)C[C@]12C)[C@]1(C)CCC(=O)C(C)(C)[C@@H]1C[C@@H]3O	2	0.0936715	0.0643844	0.0531157	0.211172
MOL011306	COC(=O)CC[C@@H](C)[C@H]1CC(=O)[C@@]2(C)C3=C(C(=O)[C@@H](OC(C)=O)[C@]12C)[C@]1(C)CCC(=O)C(C)(C)[C@@H]1CC3=O	2	0.0448152	0.0338008	0.0292449	0.107861
MOL011307	COC(=O)CC[C@@H](C)[C@H]1CC(=O)[C@@]2(C)C3=C(C(=O)[C@H](OC(C)=O)[C@]12C)[C@]1(C)CC[C@H](O)C(C)(C)[C@@H]1CC3=O	2	0.0264424	0.0799462	0.0420292	0.148418
MOL011308	COC(=O)CC[C@@H](C)[C@H]1CC(=O)[C@@]2(C)C3=C(C(=O)[C@H](OC(C)=O)[C@]12C)[C@]1(C)CC[C@H](O)C(C)(C)[C@@H]1C[C@@H]3O	2	0.042447	0.104252	0.0361771	0.182876
MOL011309	COC(=O)CC[C@@H](C)[C@H]1C[C@H](O)[C@@]2(C)C3=C(C(=O)C[C@]12C)[C@]1(C)CCC(=O)C(C)(C)[C@@H]1C[C@@H]3O	2	0.0965209	0.00615802	0.0663241	0.169003
MOL011310	C=C1[C@@H](O)C[C@H]2C[C@@H]1C2(C)C	1	0.143587	0.0853105	0.188331	0.417228
MOL011311	C[N+](C)(C)CCCC(=O)O	1	0.0369699	0.0229953	0.0320319	0.0919972
MOL011384	CCCCCC[C@H](CCCCC)c1ccccc1	0	0.135533	0	0.248569	0.384102
MOL011385	CCCCCC(CCCCC)c1ccccc1	0	0.129768	0	0.252806	0.382574
MOL011386	CC(=O)O/C1=C(/C)[C@@H](O)C[C@H](O)C(CO)=C[C@H](OC(C)=O)[C@@H]2C[C@H](OC(C)=O)C(C)=C([C@H]1OC(C)=O)C2(C)C	1	0.0452937	0.0913692	0.0550981	0.191761
MOL011387	C=C[C@H](O)C#CC#CC=C[C@H](O)CCCCCCC	1	0.140656	0	0.207202	0.347857
MOL011388	COc1cc(-c2oc3cc(OC)c(OC)c(O)c3c(=O)c2OC)ccc1O	0	0.0569058	0.0210577	0.0647526	0.142716
MOL011389	CC1(C)CC[C@]2(C(=O)O[C@@H]3O[C@H](CO)[C@@H](O)[C@H](O)[C@H]3O)CC[C@]3(C)C(=CC[C@H]4[C@@]5(C)CC[C@@H](O[C@@H]6O[C@H](C(=O)O)[C@@H](O)[C@H](O)[C@H]6O)C(C)(C)[C@H]5CC[C@]43C)[C@H]2C1	3	0.0197147	0.0410327	0.0395258	0.100273
MOL011390	CC1(C)CC[C@]2(C(=O)O)CC[C@]3(C)C(=CC[C@H]4[C@@]5(C)CC[C@@H](O)C(C)(C)[C@H]5CC[C@]43C)[C@H]2C1	3	0.061266	0.111144	0.0461161	0.218526
MOL011391	CCCCCCCCCCCCCCCC(=O)OC[C@H](COP(=O)(O)OCC[C@@H](O)COP(=O)(O)OC[C@@H](COC(=O)CCCCCCCCCCCCCCC)OC(=O)CCCCCCCCCCCCCCC)OC(=O)CCCCCCCCCCCCCCC	1	0.126764	0	0.180747	0.307511
MOL011392	O=C[C@@H](O)[C@H](O)[C@H](O)[C@@H](O)C(=O)O	1	0.0643706	0.0273442	0.0523293	0.144044
MOL011393	CC(C)=CCC[C@@](C)(O[C@H]1O[C@@H](CO[C@@H]2O[C@H](CO)[C@@H](O)[C@H](O)[C@H]2O)[C@H](O)[C@@H](O)[C@@H]1O)[C@H]1CC[C@]2(C)[C@@H]1[C@H](O)C[C@@H]1[C@@]3(C)CC[C@H](O[C@]4(C)O[C@H](CO)[C@@H](O)[C@H](O)[C@H]4O[C@]4(C)O[C@H](OO)[C@@H](O)[C@H](O)[C@H]4O)C(C)(C)[C@@H]3CC[C@]12C	0	0.0212387	0.00121307	0.00682172	0.0292735
MOL011394	CC(C)=CCC[C@](C)(O[C@@H]1O[C@H](CO)[C@@H](O)[C@H](O)[C@H]1O)[C@H]1CC[C@]2(C)[C@@H]1[C@H](O)C[C@@H]1[C@@]3(C)CC[C@H](O[C@@H]4O[C@H](CO)[C@@H](O)[C@H](O)[C@H]4O)C(C)(C)[C@@H]3CC[C@]12C	0	0.00259841	0.01063	0.0404155	0.053644
MOL011395	CC(C)=CCC[C@](C)(O[C@@H]1O[C@H](CO[C@@H]2OC[C@H](O)[C@H](O)[C@H]2O)[C@@H](O)[C@H](O)[C@H]1O)[C@H]1CC[C@]2(C)[C@@H]1[C@H](O)C[C@@H]1[C@@]3(C)CC[C@H](O)C(C)(C)[C@@H]3CC[C@]12C	0	0.0681195	0.0059371	0.0502422	0.124299
MOL011396	CC(C)=CCC[C@@](C)(O[C@@H]1O[C@@H](CO[C@H]2OC[C@H](O)[C@@H](O)[C@@H]2O)[C@H](O)[C@@H](O)[C@H]1O)[C@@H]1CC[C@@]2(C)[C@H]1[C@@H](O)C[C@H]1[C@@]3(C)CC[C@@H](O[C@@H]4O[C@@H](CO)[C@H](O)[C@@H](O)[C@H]4O[C@@H]4O[C@@H](CO)[C@H](O)[C@H](O)[C@H]4O)C(C)(C)[C@H]3CC[C@@]12C	0	0.0600377	0.00219146	0.0414789	0.103708
MOL011397	CC(C)=CCC[C@@](C)(O[C@@H]1O[C@@H](CO[C@H]2O[C@@H](CO)[C@H](O)[C@@H]2O)[C@H](O)[C@@H](O)[C@H]1O)[C@@H]1CC[C@@]2(C)[C@H]1[C@@H](O)C[C@H]1[C@@]3(C)CC[C@@H](O[C@@H]4O[C@@H](CO)[C@H](O)[C@@H](O)[C@H]4O[C@@H]4O[C@@H](CO)[C@H](O)[C@H](O)[C@H]4O)C(C)(C)[C@H]3CC[C@@]12C	0	0.0424007	0.00300145	0.0359355	0.0813377
MOL011398	CC(C)=CCC[C@](C)(O[C@@H]1O[C@H](CO)[C@@H](O)[C@H](O)[C@H]1O)[C@H]1CC[C@@]2(C)[C@H]1[C@@H](O)C[C@@H]1[C@@H]2C[C@@H](O[C@@H]2O[C@H](CO)[C@@H](O)[C@H](O)[C@H]2O[C@@H]2O[C@@H](C)[C@H](O)[C@@H](O)[C@H]2O)[C@@H]2C(C)(C)[C@H](O)CC[C@]12C	0	0.0304472	0.0481158	0.0131538	0.0917168
MOL011399	CC(C)=CCC[C@](C)(O)[C@H]1CC[C@@]2(C)[C@H]1[C@@H](O)C[C@@H]1[C@@H]2C[C@@H](O)[C@@H]2C(C)(C)[C@H](O)CC[C@]12C	3	0.147686	0.250519	0.0982284	0.496433
MOL011400	CC(C)=CCC[C@](C)(O)[C@H]1CC[C@]2(C)[C@@H]1[C@H](O)C[C@@H]1[C@@]3(C)CC[C@H](O)C(C)(C)[C@@H]3[C@@H](O[C@@H]3O[C@H](CO)[C@@H](O)[C@H](O)[C@H]3O[C@@H]3O[C@H](CO)[C@@H](O)[C@H](O)[C@H]3O)C[C@]12C	0	0.0596325	0.174862	0.0824778	0.316972
MOL011401	CC(C)=CCC[C@](C)(O[C@@H]1O[C@H](CO)[C@@H](O)[C@H](O)[C@H]1O)[C@H]1CC[C@]2(C)[C@H]1[C@H](O)C[C@@H]1[C@@]3(C)CC[C@H](O)C(C)(C)[C@@H]3[C@@H](O[C@@H]3O[C@H](CO)[C@@H](O)[C@H](O)[C@H]3O)C[C@]12C	0	0.0521875	0.0650951	0.0817827	0.199065
MOL011402	CC(C)=CCC[C@](C)(O)[C@H]1CC[C@]2(C)[C@H]1[C@H](O)C[C@@H]1[C@@]3(C)CC[C@H](O)C(C)(C)[C@@H]3[C@@H](O)C[C@]12C	3	0.160799	0.207672	0.103264	0.471736
MOL011403	CCC(C)=CCC[C@](C)(O)[C@@H]1CC[C@@]2(C)[C@H]1[C@@H](O)C[C@@H]1[C@@H]2C[C@@H](O[C@@H]2O[C@H](CO)[C@@H](O)[C@H](O)[C@H]2O[C@@H]2O[C@@H](C)[C@H](O)[C@@H](O)[C@H]2O)[C@@H]2C(C)(C)[C@H](O)CC[C@]12C	0	0.0161729	0.039662	0.0138713	0.0697063
MOL011404	CCC(C)=CCC[C@](C)(O)[C@@H]1CC[C@@]2(C)[C@H]1[C@@H](O)C[C@@H]1[C@@H]2C[C@@H](O)[C@@H]2C(C)(C)[C@H](O)CC[C@]12C	3	0.10335	0.109119	0.0704933	0.282962
MOL011405	CC(C)=CCC[C@](C)(O)[C@H]1CC[C@]2(C)[C@@H]1[C@H](O)C[C@@H]1[C@@]3(C)CC[C@H](O[C@H]4O[C@H](CO)[C@@H](O)[C@H](O)[C@H]4O[C@H]4O[C@H](CO)[C@@H](O)[C@H](O)[C@@H]4O)C(C)(C)[C@@H]3CC[C@@]12C	0	0.0188139	0.0890185	0.020804	0.128636
MOL011406	CC(C)=CCC[C@](C)(O)[C@H]1CC[C@]2(C)[C@@H]1[C@H](O)C[C@@H]1[C@@]3(C)CC[C@H](O)C(C)(C)[C@@H]3CC[C@@]12C	3	0.0963212	0.156984	0.0784944	0.3318
MOL011407	CC(C)=CCC[C@](C)(O)[C@H]1CC[C@]2(C)[C@H]1[C@H](O)C[C@H]1[C@@]3(C)CC[C@H](O)C(C)(C)[C@@H]3[C@@H](O[C@@H]3O[C@H](CO)[C@@H](O)[C@H](O)[C@H]3O)C[C@]12C	0	0.0474124	0.151499	0.0739067	0.272818
MOL011408	CC(C)=CCC[C@](C)(O)[C@H]1CC[C@]2(C)[C@H]1[C@H](O)C[C@H]1[C@@]3(C)CC[C@H](O)C(C)(C)[C@@H]3[C@@H](O)C[C@]12C	3	0.160799	0.207672	0.103264	0.471736
MOL011409	CC(C)=CCC[C@@](C)(O[C@@H]1O[C@H](CO[C@H]2O[C@H](CO)[C@@H](O)[C@@H](O)[C@H]2O)[C@@H](O)[C@@H](O)[C@H]1O)[C@@H]1CC[C@@]2(C)[C@@H]1[C@@H](O)C[C@H]1[C@@]3(C)CC[C@@H](O[C@@H]4O[C@H](CO)[C@@H](O)[C@@H](O)[C@H]4O[C@@H]4O[C@H](CO)[C@@H](O)[C@@H](O)[C@H]4O[C@@H]4O[C@H](CO)[C@@H](O)[C@@H](O)[C@H]4O)C(C)(C)[C@H]3CC[C@@]12C	0	0.0424007	0.00300145	0.0359355	0.0813377
MOL011410	CC(C)=CCC[C@@](C)(O[C@@H]1O[C@H](CO)[C@@H](O)[C@@H](O)[C@H]1O)[C@@H]1CC[C@@]2(C)[C@H]1[C@@H](O)C[C@H]1[C@@]3(C)CC[C@@H](O[C@@H]4O[C@H](CO[C@@H]5O[C@H](C)[C@H](O)[C@@H](O)[C@H]5O)[C@@H](O)[C@@H](O)[C@H]4O)C(C)(C)[C@H]3CC[C@@]12C	0	0.0296142	0.00913946	0.025534	0.0642877
MOL011411	CC(C)=C[C@@H](C)C[C@](C)(O[C@@H]1O[C@H](CO)[C@@H](O)[C@H](O)[C@H]1O)[C@H]1CC[C@@]2(C)[C@H]1[C@H](O)C[C@@H]1[C@@H]2CC[C@@H]2C(C)(C)[C@H](O[C@@H]3O[C@H](CO)[C@@H](O)[C@H](O)[C@H]3O[C@@H]3O[C@H](CO)[C@@H](O)[C@H](O)[C@H]3O)CC[C@]12C	0	0.0132293	0.00414136	0.0413636	0.0587343
MOL011412	CC(=O)C[C@H]1O[C@@](C)(O[C@H]2CC[C@]3(C)[C@H]4C[C@@H](O)[C@@H]5[C@@H]([C@@](C)(CCC=C(C)C)O[C@H]6O[C@@H](CO)[C@H](O)[C@@H](O)[C@@H]6O)CC[C@@]5(C)[C@]4(C)CC[C@H]3C2(C)C)[C@H](O[C@]2(C)O[C@H](OO)[C@@H](O)[C@H](O)[C@H]2O)[C@@H](O)[C@@H]1O	0	0.00699864	0.00596352	0.0115204	0.0244826
MOL011413	C=C[C@H](O)C#CC#CC=C[C@@H](O)CCCCCCC	1	0.140656	0	0.207202	0.347857
MOL011414	CC(C)[C@H]1CC[C@@H]2[C@]1(C)CC[C@]1(C)C3=C(CC[C@@]21C)[C@@]1(C)CCCC(C)(C)[C@@H]1CC3	3	0.0796424	0.0771471	0.0710145	0.227804
MOL011415	CCCCCCCCCCCCCCCC(=O)OC[C@H](COP(=O)(O)OCC[N+](C)(C)C)OC(=O)CCCCCCCCCCCCCCC	1	0.0935889	0.00026025	0.174735	0.268584
MOL011416	C=C1[C@H]2C[C@@H]2[C@@]2(C)Cc3occ(C)c3C[C@H]12	1	0.180981	0.160437	0.290993	0.632411
MOL011417	C=C1[C@H]2CC[C@@H]3[C@@H]2C(C)(C)CCC[C@]13C	1	0.109815	0.201469	0.111686	0.42297
MOL011418	CCCCCCCCCCCCCCCC(=O)OC[C@H](O)COP(=O)(O)OCC[N+](C)(C)C	1	0.112992	0	0.143001	0.255993
MOL011419	CC(C)=CCC[C@](C)(O)[C@H]1CC[C@]2(C)[C@H]1CC[C@@H]1[C@@]3(C)CC[C@H](O)C(C)(C)[C@@H]3CC[C@]12C	3	0.0834615	0.201389	0.0720053	0.356856
MOL011420	CC(C)=CCC[C@](C)(O[C@@H]1O[C@H](CO[C@@H]2O[C@H](CO)[C@@H](O)[C@H](O)[C@H]2O)[C@@H](O)[C@H](O)[C@H]1O)[C@H]1CC[C@]2(C)[C@@H]1[C@H](O)C[C@H]1[C@@]3(C)CC[C@H](O[C@@H]4O[C@H](CO)[C@@H](O)[C@H](O)[C@H]4O[C@@H]4O[C@H](COC(=O)CC(=O)O)[C@@H](O)[C@H](O)[C@H]4O)C(C)(C)[C@H]3CC[C@]12C	0	0.0277056	0.0084489	0.00262853	0.038783
MOL011421	CC(C)=CCC[C@](C)(O)[C@H]1CC[C@]2(C)[C@@H]1[C@H](O)C[C@H]1[C@@]3(C)CC[C@H](O)C(C)(C)[C@H]3CC[C@]12C	3	0.0963212	0.156984	0.0784944	0.3318
MOL011422	CC(C)=CCC[C@](C)(O[C@@H]1O[C@H](CO[C@@H]2OC[C@@H](O)[C@@H](O)[C@H]2O)[C@@H](O)[C@@H](O)[C@H]1O)[C@@H]1CC[C@@]2(C)[C@H]1[C@@H](O)C[C@H]1[C@@]3(C)CC[C@@H](O[C@@H]4O[C@H](CO)[C@@H](O)[C@@H](O)[C@H]4O[C@@H]4O[C@H](COC(=O)CC(=O)O)[C@@H](O)[C@@H](O)[C@H]4O)C(C)(C)[C@H]3CC[C@]12C	0	0.0417797	0.00721235	0.00686023	0.0558523
MOL011423	CC(C)=CCC[C@](C)(O)[C@@H]1CC[C@@]2(C)[C@H]1[C@@H](O)C[C@H]1[C@@]3(C)CC[C@@H](O)C(C)(C)[C@H]3CC[C@]12C	3	0.0963212	0.156984	0.0784944	0.3318
MOL011424	CC(C)=CCC[C@@](C)(O[C@@H]1O[C@H](CO)[C@@H](O)[C@@H](O)[C@H]1O)[C@@H]1CC[C@@]2(C)[C@@H]1[C@@H](O)C[C@H]1[C@@]3(C)CC[C@@H](O[C@@H]4O[C@H](CO)[C@@H](O)[C@@H](O)[C@H]4O[C@@H]4O[C@H](COC(=O)CC(=O)O)[C@@H](O)[C@@H](O)[C@H]4O)C(C)(C)[C@H]3CC[C@]12C	0	0.00528621	0.0134461	0.00720158	0.0259339
MOL011425	CC(C)=CCC[C@@](C)(O)[C@@H]1CC[C@@]2(C)[C@@H]1[C@@H](O)C[C@H]1[C@@]3(C)CC[C@@H](O)C(C)(C)[C@H]3CC[C@]12C	3	0.0963212	0.156984	0.0784944	0.3318
MOL011426	C=C[C@H](O)C#CC#CC[C@H](O)[C@@H](O)CCCCCCC	1	0.147932	0.0202845	0.175158	0.343375
MOL011427	S=CC=Nc1ccccc1	2	0.0429103	0.0195515	0.0534889	0.115951
MOL011428	CC(=O)OCCc1ccccc1	0	0.0473192	0	0.184166	0.231485
MOL011429	Cc1cc2ncccc2c(C)c1O	0	0.0626194	0.00327132	0.0733289	0.13922
MOL011430	O=COC[C@H](COP(=O)(O)O[C@H]1[C@H](O)[C@H](O)[C@H](O)[C@H](O)[C@H]1O)OC=O	2	0.0645845	0.00821664	0.0332838	0.106085
MOL011431	CCCC(=O)O[C@H](COC(=O)CC)COP(=O)(O)OC[C@H](N)C(=O)O	1	0.0675679	0.00380883	0.0907093	0.162086
MOL011432	C=C1[C@H](O)C[C@H]2C[C@@H]1C2(C)C	1	0.143587	0.0853105	0.188331	0.417228
MOL011433	C=C[C@H](O)C#CC#CC[C@@H](O)[C@H](CCCCCCC)OC	1	0.0890005	0.00334468	0.10832	0.200665
MOL011434	C=C[C@@H](O)C#CC#C[C@@H](O)[C@H](O)[C@@H]1O[C@@H]1CCCCCCC	0	0.102439	0	0.146623	0.249062
MOL011435	C=C[C@@H](O)C#CC#C[C@@H](O)[C@H](O)[C@H]1O[C@H]1CCCCCCC	0	0.102439	0	0.146623	0.249062
MOL011436	CC=CC[C@H]1[C@@H](OC(C)=O)c2c(ccc3ccc(=O)oc23)OC1(C)C	0	0.0525598	0.00913293	0.109344	0.171037
MOL011437	C[C@@H]1O[C@@H](O[C@H]2[C@H](O[C@H]3C[C@]4(C)[C@H](C[C@@H](O)[C@@H]5[C@@H]([C@]6(C)CC[C@H](C(C)(C)O)O6)CC[C@]54C)[C@@]4(C)CC[C@H](O)C(C)(C)[C@H]34)O[C@H](CO)[C@@H](O)[C@@H]2O)[C@H](O)[C@H](O)[C@H]1O	0	0.0509192	0.270294	0.0604974	0.381711
MOL011438	CC(C)(O)[C@H]1CC[C@@](C)([C@H]2CC[C@]3(C)[C@@H]2[C@H](O)C[C@@H]2[C@@]4(C)CC[C@H](O)C(C)(C)[C@@H]4[C@@H](O)C[C@]23C)O1	3	0.190236	0.259685	0.141457	0.591378
MOL011439	CC(C)(O)[C@H]1CC[C@@](C)([C@H]2CC[C@]3(C)[C@@H]2[C@H](O)C[C@@H]2[C@@]4(C)CC[C@H](O)C(C)(C)[C@@H]4[C@@H](O[C@@H]4O[C@H](CO)[C@@H](O)[C@H](O)[C@H]4O)C[C@]23C)O1	0	0.0550144	0.271591	0.109206	0.435812
MOL011440	Cc1ncc(CO)c(CO)c1O	0	0.0245664	0.00744255	0.0439586	0.0759675
MOL011441	O=C(CO)[C@@H](O)[C@H](O)[C@@H](O)CO	1	0.128515	0.0080746	0.0924996	0.229089
MOL011442	CC[C@H](CC[C@@H](C)[C@H]1CC[C@H]2[C@@H]3C(=O)C=C4C=CCC[C@]4(C)[C@H]3CC[C@]12C)C(C)C	3	0.33472	0.256577	0.422149	1.01345
MOL011443	CCCCCC=CCC=CCCCCCCCC(=O)OCC(COC(=O)CCCCCCCC=CCC=CCCCCC)OC(=O)CCCCCCCC=CCC=CCCCCC	1	0.0560239	0	0.134396	0.19042
MOL011445	CC1=CC[C@@]23C[C@H]1C(C)(C)[C@@H]2CC[C@H]3C	1	0.115592	0.122077	0.154915	0.392584
MOL011446	C[C@@H]1CCC=C2CC[C@H]3[C@H](C3(C)C)[C@]21C	1	0.141626	0.213315	0.222347	0.577288
MOL011447	CCCCCCc1ccccc1	0	0.0756622	0.004882	0.272887	0.353432
MOL011448	OCCOc1ccc(C2CCCCC2)cc1	2	0.146782	0	0.150277	0.297059
MOL011449	CC(C)=CCC[C@](C)(O)[C@H]1CC[C@@]2(C)[C@H]1[C@H](O)C[C@@H]1[C@]3(C)CC[C@@H](O)C(C)(C)[C@H]3[C@H](O[C@H]3O[C@H](CO)[C@@H](O)[C@H](O)[C@H]3O[C@H]3O[C@@H](C)[C@H](O)[C@@H](O)[C@H]3O)C[C@]12C	0	0.0438371	0.145947	0.0480756	0.23786
MOL011450	CC(C)=CCC[C@](C)(O)[C@H]1CC[C@@]2(C)[C@@H]1[C@H](O)C[C@@H]1[C@]3(C)CC[C@@H](O)C(C)(C)[C@H]3[C@H](O)C[C@]12C	3	0.160799	0.207672	0.103264	0.471736
MOL011451	CC(C)=CCC[C@@](C)(O)[C@H]1CC[C@@]2(C)[C@H]1[C@H](O)C[C@@H]1[C@]3(C)CC[C@@H](O)C(C)(C)[C@H]3[C@H](O[C@H]3O[C@H](CO)[C@@H](O)[C@H](O)[C@H]3O)C[C@]12C	0	0.0474124	0.151499	0.0739067	0.272818
MOL011452	CC(C)=CCC[C@@](C)(O)[C@H]1CC[C@@]2(C)[C@@H]1[C@H](O)C[C@@H]1[C@]3(C)CC[C@@H](O)C(C)(C)[C@H]3[C@H](O)C[C@]12C	3	0.160799	0.207672	0.103264	0.471736
MOL011453	CC(C)=CCC[C@](C)(O)[C@H]1CC[C@@]2(C)[C@H]1[C@H](O)C[C@@H]1[C@]3(C)CC[C@@H](O[C@H]4O[C@H](CO)[C@@H](O)[C@H](O)[C@H]4O[C@@H]4O[C@H](CO)[C@@H](O)[C@H](O)[C@H]4O)C(C)(C)[C@H]3CC[C@]12C	0	0.0188139	0.0890185	0.020804	0.128636
MOL011454	CC(C)=CCC[C@](C)(O)[C@H]1CC[C@@]2(C)[C@@H]1[C@H](O)C[C@@H]1[C@]3(C)CC[C@@H](O)C(C)(C)[C@H]3CC[C@]12C	3	0.0963212	0.156984	0.0784944	0.3318
MOL011455	CCCC(=O)OCC1=C[C@H]2C(=O)[C@]3(C=C(C)[C@H](O)[C@@]3(O)[C@@H]1O)[C@H](C)C[C@@H]1[C@H]2C1(C)C	1	0.0838866	0.120702	0.0606755	0.265264
MOL011456	CCCCCCCCC[C@@H](CC)C1CCCCC1	2	0.188565	0.102321	0.286635	0.57752
MOL011457	COc1c(-c2ccc(O)cc2)oc2c(O)c(O)cc(O)c2c1=O	0	0.0108786	0	0.0280495	0.0389281
MOL011458	CC1(C)CC[C@]2(C(=O)O[C@H]3O[C@H](CO)[C@@H](O)[C@H](O)[C@H]3O)CC[C@@]3(C)C(=CC[C@@H]4[C@@]5(C)CC[C@H](O[C@H]6O[C@H](CO[C@H]7O[C@H](CO[C@H]8OC[C@@H](O)[C@H](O)[C@H]8O)[C@@H](O)[C@H](O)[C@H]7O)[C@@H](O)[C@H](O)[C@H]6O)C(C)(C)[C@H]5CC[C@@]43C)[C@H]2C1	3	0.0648339	0.00278182	0.0463016	0.113917
MOL011459	CC1(C)CC[C@]2(C(=O)O)CC[C@@]3(C)C(=CC[C@@H]4[C@@]5(C)CC[C@H](O)C(C)(C)[C@H]5CC[C@@]43C)[C@H]2C1	3	0.061266	0.111144	0.0461161	0.218526
MOL011460	CCCCCCC[C@@H](CC)c1ccccc1	0	0.166607	0.00736736	0.300277	0.47425
MOL011461	CCCCCCCCC[C@@H](CC)c1ccccc1	0	0.166607	0.00736736	0.300277	0.47425
MOL011462	CCC[C@H](CC)c1ccccc1	0	0.0991373	0	0.189678	0.288815
MOL011463	CCCCCCCC[C@@H](CCC)c1ccccc1	0	0.117078	0	0.201822	0.318901
MOL011464	CCCCCCCCC[C@H](CCC)c1ccccc1	0	0.117078	0	0.201822	0.318901
MOL011465	CCCCCCC[C@H](CCC)c1ccccc1	2	0.117078	0	0.201822	0.318901
MOL011466	CCCCCCC[C@H](CCCC)c1ccccc1	0	0.134236	0	0.243749	0.377985
MOL011467	CCCCCCCC[C@H](CCCC)c1ccccc1	0	0.134236	0	0.243749	0.377985
