# Supplementary material for: Therapeutic Mechanisms of Medicine Food Homology Plants in Alzheimer’s Disease: Insights from Network Pharmacology, Machine Learning, and Molecular Docking
Source: Int J Mol Sci. 2025 Feb 27;26(5):2121. doi: 10.3390/ijms26052121 (PMC11899993; doi:10.3390/ijms26052121)
Supplement: Supplementary file 1 [file ijms-26-02121-s001.zip › Table S4. Results of ADMET evaluation of the three small molecules .csv]

name	Donepezil	MOL005438	MOL000953	MOL005439
smiles	COc1cc2c(cc1OC)C(=O)C(CC1CCN(Cc3ccccc3)CC1)C2	CC(C)[C@@H](C)CC[C@H](C)[C@@H]1CC[C@H]2[C@H]3CC=C4C[C@@H](O)CC[C@]4(C)[C@@H]3CC[C@]21C	CC(C)CCC[C@@H](C)[C@H]1CC[C@H]2[C@@H]3CC=C4C[C@@H](O)CC[C@]4(C)[C@@H]3CC[C@]12C	C=C(CC[C@@H](C)[C@H]1CC[C@H]2[C@@H]3CC=C4C[C@@H](O)CC[C@]4(C)[C@H]3CC[C@]12C)C(C)C
MW	379.21	400.37	386.35	398.35
Vol	408.3464973	464.7719774	447.4759922	462.1355185
Dense	0.928647613	0.861433175	0.863398276	0.861976594
nHA	4	1	1	1
nHD	0	1	1	1
TPSA	38.77	20.23	20.23	20.23
nRot	6	5	5	5
nRing	4	4	4	4
MaxRing	9	17	17	17
nHet	4	1	1	1
fChar	0	0	0	0
nRig	23	20	20	21
Flex	0.260869565	0.25	0.25	0.238095238
nStereo	1	9	8	8
gasa	0	1	0	1
QED	0.747	0.47	0.488	0.474
Synth	2.677	4.35	4.163	4.378
Fsp3	0.458	0.929	0.926	0.857
MCE-18	71.4	69	67	69.577
Natural Product-likeness	-0.062	2.676	2.526	2.969
Alarm_NMR	[(4, 3, 2, 7, 6, 5, 10, 11, 12)]	['-']	['-']	['-']
BMS	['-']	['-']	['-']	['-']
Chelating	['-']	['-']	['-']	['-']
PAINS	['-']	['-']	['-']	['-']
Lipinski	0	0	0	0
Pfizer	1	1	1	1
GSK	0	1	1	1
GoldenTriangle	0	1	0	0
logS	-3.865621027	-6.703817375	-6.407815733	-6.186502546
logD	2.951828876	5.184600469	4.990095313	4.958799062
logP	3.244950848	7.401408022	7.068744303	7.018192052
mp	143.9852019	144.188383	148.6985511	154.5063417
bp	308.5549193	360.5389791	345.9712051	353.0948925
pka_acidic	9.873169979	10.48050482	9.460766671	9.733933778
pka_basic	8.165530793	5.585010913	5.684151127	5.459311451
caco2	-4.863407046	-5.167944711	-5.172748604	-5.05914557
MDCK	-4.71796706	-4.966652551	-5.076710636	-4.946341251
PAMPA	0.000141296	0.115972422	0.04889695	0.001692736
pgp_inh	0.846933544	0.367226064	0.000334142	0.03876872
pgp_sub	0.041764922	0.184893981	0.088358484	0.016291836
hia	0.000566423	3.34E-06	3.58E-06	4.77E-07
f20	5.69E-05	0.034032702	0.019194603	0.008509696
f30	0.000454485	0.033398151	0.396857083	0.366964877
f50	0.003113091	0.956403933	0.994522339	0.99544068
OATP1B1	0.080135204	0.99009794	0.99876982	0.999999762
OATP1B3	0.685860634	0.893031478	0.987573922	0.999997973
BCRP	0.05180129	0.452359706	0.079964645	0.88414371
BSEP	0.996804714	0.461568981	0.000106653	0.142397553
BBB	0.352984458	0.277392298	0.222523525	0.068860784
MRP1	0.994046569	0.418031424	0.340213627	0.172844782
PPB	91.95337173	96.88384267	88.80604694	94.95023032
logVDss	0.411462422	0.038897702	-0.09718707	-0.099195788
Fu	8.220555258	4.452598519	10.75084002	6.387490453
CYP1A2-inh	8.18E-05	2.14E-07	3.36E-07	3.27E-05
CYP1A2-sub	0.994149446	0.001094589	1.15E-07	5.02E-09
CYP2C19-inh	0.000202632	2.88E-05	0.117223561	0.000443814
CYP2C19-sub	0.999798834	0.935996532	0.201830998	0.000316524
CYP2C9-inh	1.49E-05	0.297959	0.042110901	0.009509137
CYP2C9-sub	0.271667004	3.59E-05	5.49E-05	9.38E-10
CYP2D6-inh	0.933251143	0.130543277	0.064760968	0.005999881
CYP2D6-sub	0.999995351	0.001343481	0.001704886	4.08E-07
CYP3A4-inh	0.175300315	0.001455598	0.333139598	0.397140563
CYP3A4-sub	0.999245167	0.999754846	0.999881148	0.999958396
CYP2B6-inh	0.000478861	0.999738276	0.999995351	1
CYP2B6-sub	0.00147462	3.70E-05	5.53E-10	1.96E-12
CYP2C8-inh	0.229663312	0.999961972	0.999853492	0.999989271
LM-human	0.894867718	0.687859893	0.965226412	0.24457331
cl-plasma	6.714091631	12.92803177	12.17562623	12.96484925
t0.5	0.869174965	0.44788451	0.390767002	0.619255388
BCF	1.709911144	3.058711939	2.849602644	2.972669586
IGC50	4.254174983	4.673143225	4.496336002	4.630265939
LC50DM	5.363699956	5.156758303	5.119769505	5.305613186
LC50FM	4.940814109	5.351109733	5.114335878	5.327618515
hERG	0.936661899	0.060203396	0.131810099	0.116425522
hERG-10um	0.913578928	0.211126596	0.385674119	0.363615751
DILI	0.041934423	0.190951571	0.233873233	0.16640155
Ames	0.245610192	0.211261332	0.249043331	0.14617449
ROA	0.673349857	0.153544798	0.163060158	0.136221156
FDAMDD	0.939965546	0.376232207	0.527531505	0.567832768
SkinSen	0.542696476	0.929604113	0.902289093	0.931329608
Carcinogenicity	0.391447216	0.863653898	0.851857007	0.78099364
EC	0.000455625	0.321006685	0.42341122	0.404165655
EI	0.002829105	0.900007904	0.946300745	0.947698236
Respiratory	0.970458925	0.579253852	0.691435456	0.706442297
H-HT	0.762694597	0.605654716	0.536551774	0.51416564
Neurotoxicity-DI	0.957033813	0.046880342	0.044051539	0.071663119
Ototoxicity	0.759412706	0.573741436	0.432091683	0.504875124
Hematotoxicity	0.314010024	0.374413997	0.323985159	0.300633579
Nephrotoxicity-DI	0.623988867	0.734745443	0.401205182	0.375490636
Genotoxicity	0.443423599	0.007232541	0.011355176	0.033613104
RPMI-8226	0.05345108	0.067229569	0.069667347	0.044715974
A549	0.360925734	0.400989145	0.502399206	0.170442894
HEK293	0.883694351	0.329674274	0.480166912	0.366272151
NR-AhR	0.441911548	0.000171843	0.001280129	0.00078019
NR-AR	0.009261899	0.000273774	0.007829567	0.00564025
NR-AR-LBD	0.011470198	1.44E-05	6.60E-05	5.35E-05
NR-Aromatase	0.016862281	4.18E-05	0.009269182	0.003196454
NR-ER	0.902554452	0.972246408	0.899418473	0.608680427
NR-ER-LBD	0.015869278	0.034519617	0.002867232	0.002821331
NR-PPAR-gamma	0.001150924	0.000210845	0.0054223	0.006091208
SR-ARE	0.5851717	0.009679066	0.179027647	0.049385641
SR-ATAD5	0.083146825	1.25E-06	0.000352275	0.00013498
SR-HSE	0.138407111	0.05535806	0.050114166	0.093629554
SR-MMP	0.006676605	0.659307897	0.054948889	0.124150649
SR-p53	0.194269225	0.000193056	0.003836227	0.00132249
molstr	<?xml version='1.0' encoding='iso-8859-1'?><svg version='1.1' baseProfile='full' xmlns='http://www.w3.org/2000/svg' xmlns:rdkit='http://www.rdkit.org/xml' xmlns:xlink='http://www.w3.org/1999/xlink' xml:space='preserve'width='200px' height='200px' viewBox='0 0 200 200'><!-- END OF HEADER --><rect style='opacity:1.0;fill:none;stroke:none' width='200.0' height='200.0' x='0.0' y='0.0'> </rect><path c…	<?xml version='1.0' encoding='iso-8859-1'?><svg version='1.1' baseProfile='full' xmlns='http://www.w3.org/2000/svg' xmlns:rdkit='http://www.rdkit.org/xml' xmlns:xlink='http://www.w3.org/1999/xlink' xml:space='preserve'width='200px' height='200px' viewBox='0 0 200 200'><!-- END OF HEADER --><rect style='opacity:1.0;fill:none;stroke:none' width='200.0' height='200.0' x='0.0' y='0.0'> </rect><path c…	<?xml version='1.0' encoding='iso-8859-1'?><svg version='1.1' baseProfile='full' xmlns='http://www.w3.org/2000/svg' xmlns:rdkit='http://www.rdkit.org/xml' xmlns:xlink='http://www.w3.org/1999/xlink' xml:space='preserve'width='200px' height='200px' viewBox='0 0 200 200'><!-- END OF HEADER --><rect style='opacity:1.0;fill:none;stroke:none' width='200.0' height='200.0' x='0.0' y='0.0'> </rect><path c…	<?xml version='1.0' encoding='iso-8859-1'?><svg version='1.1' baseProfile='full' xmlns='http://www.w3.org/2000/svg' xmlns:rdkit='http://www.rdkit.org/xml' xmlns:xlink='http://www.w3.org/1999/xlink' xml:space='preserve'width='200px' height='200px' viewBox='0 0 200 200'><!-- END OF HEADER --><rect style='opacity:1.0;fill:none;stroke:none' width='200.0' height='200.0' x='0.0' y='0.0'> </rect><path c…
NonBiodegradable	['-']	['-']	['-']	['-']
NonGenotoxic_Carcinogenicity	['-']	['-']	['-']	['-']
SureChEMBL	['-']	['-']	['-']	['-']
LD50_oral	['-']	['-']	['-']	['-']
Skin_Sensitization	[(5, 10, 11, 12), (3, 2, 1, 7, 8, 6, 5, 4)]	['-']	['-']	['-']
Acute_Aquatic_Toxicity	['-']	[(19, 18, 17)]	[(18, 17, 16)]	[(16, 15, 14)]
FAF-Drugs4 Rule	['-']	['-']	['-']	['-']
Genotoxic_Carcinogenicity_Mutagenicity	['-']	['-']	['-']	['-']
Aggregators	0.361	0.921	0.9	0.964
Fluc	0.003	0.005	0.016	0
Blue_fluorescence	0.053	0.008	0.004	0.004
Green_fluorescence	0.804	0	0	0
Reactive	0.001	0.655	0.736	0.672
Other_assay_interference	0.214	0.024	0.017	0.014
Promiscuous	0.082	0.019	0.01	0.037
